# Supplementary material for: Organellar Genomes of Sargassum hemiphyllum var. chinense Provide Insight into the Characteristics of Phaeophyceae
Source: Int J Mol Sci. 2024 Aug 6;25(16):8584. doi: 10.3390/ijms25168584 (PMC11354929; doi:10.3390/ijms25168584)
Supplement: Supplementary file 1 [file ijms-25-08584-s001.zip]

Archive with 13 entries (13 files):
- Figure S1. Secondary structures of tRNAs of Sargassum hemiphyllum var. chinense.pdf
- Figure S2. Neutrality plot analysis of mtDNA and cpDNA in Fucales, Ectocarpales and Laminariales.pdf
- Figure S3. ENC-plot analysis of mtDNA and cpDNA in Fucales, Ectocarpales and Laminariales.pdf
- Figure S4. PR2-plot analysis of mtDNA and cpDNA in Fucales, Ectocarpales and Laminariales.pdf
- Figure S5. RSCU analysis chart of mtDNA and cpDNA in Fucales, Ectocarpales and Laminariales.pdf
- Figure S6. Interspersed repeats of mtDNA and cpDNA in the Sargassum hemiphyllum var. chinense.pdf
- Figure S7. RSCU clustering plot of species mtDNA related to Sargassum hemiphyllum var. chinense.pdf
- Figure S8. Phylogenetic tree (A) mtDNAs and (B) cpDNAs of species related to Sargassum hemiphyllum var. chinense.pdf
- Figure S9. Comparison of (A) mtDNAs and (B) cpDNAs from reported species of three orders Fucales, Ectocarpales, and Laminariales.pdf
- Table S1. RNA editing sites of mtPCGs and cpPCGs.xlsx
- Table S2. Frequency of Repeat sequences of mtDNAs and cpDNAs.xlsx
- Table S3 Characteristics of mtPCGs and cpPCGs in 14 Sargassum species.xlsx
- Table S4 SSRs and perfect tandem repeats of mtDNA (a) and cpDNA (b) of S. hemiphyllum var. chinense.xlsx
