# Supplementary material for: Organellar Genomes of Sargassum hemiphyllum var. chinense Provide Insight into the Characteristics of Phaeophyceae
Source: Int J Mol Sci. 2024 Aug 6;25(16):8584. doi: 10.3390/ijms25168584 (PMC11354929; doi:10.3390/ijms25168584)
Supplement: Supplementary file 1 [file ijms-25-08584-s001.zip › Table S1. RNA editing sites of mtPCGs and cpPCGs.xlsx]

## Sheet: mtPCGs
RNA editing sites of mtPCGs
Type	Order	gengbank	gene	Effect	Score	Nt Pos	AA Pos	Align Col
hydrophilic	Fucales	KT272403(83)	nad6	CAT (H) => TAT (Y)	1	586	196	196
hydrophilic	Fucales	KT272403(83)	nad6	CAT (H) => TAT (Y)	0.5	760	254	254
hydrophilic	Fucales	KT272403(83)	rps14	CAC (H) => TAC (Y)	0.8	43	15	19
hydrophilic	Fucales	KT272403(83)	rps19	CAT (H) => TAT (Y)	1	136	46	71
hydrophilic	Fucales	KT272403(83)	rps3	CAT (H) => TAT (Y)	1	64	22	162
hydrophilic	Fucales	KT280278(75)	nad6	CAT (H) => TAT (Y)	1	586	196	196
hydrophilic	Fucales	KT280278(75)	rps14	CAT (H) => TAT (Y)	0.8	43	15	19
hydrophilic	Fucales	KT280278(75)	rps19	CAT (H) => TAT (Y)	1	136	46	71
hydrophilic	Fucales	KT280278(75)	rps19	CGT (R) => TGT (C)	0.5	160	54	79
hydrophilic	Fucales	KT280278(75)	rps3	CAT (H) => TAT (Y)	1	64	22	162
hydrophilic	Fucales	MG459430(81)	nad6	CAT (H) => TAT (Y)	1	586	196	199
hydrophilic	Fucales	MG459430(81)	rps14	CAT (H) => TAT (Y)	0.8	43	15	19
hydrophilic	Fucales	MG459430(81)	rps19	CAT (H) => TAT (Y)	1	139	47	71
hydrophilic	Fucales	MG459430(81)	rps4	CAT (H) => TAT (Y)	0.83	229	77	90
hydrophilic	Fucales	MG922856(90)	nad6	CAT (H) => TAT (Y)	1	586	196	196
hydrophilic	Fucales	MG922856(90)	rps19	CAT (H) => TAT (Y)	1	136	46	71
hydrophilic	Fucales	MG922856(90)	rps19	CGT (R) => TGT (C)	0.5	160	54	79
hydrophilic	Fucales	MG922856(90)	rps3	CAT (H) => TAT (Y)	1	64	22	162
hydrophilic	Fucales	MN883537(94)	nad6	CAT (H) => TAT (Y)	1	586	196	197
hydrophilic	Fucales	MN883537(94)	rps14	CAT (H) => TAT (Y)	0.8	43	15	19
hydrophilic	Fucales	MN883537(94)	rps19	CAT (H) => TAT (Y)	1	139	47	71
hydrophilic	Fucales	MN883537(94)	rps19	CGT (R) => TGT (C)	0.5	163	55	79
hydrophilic	Fucales	MN883537(94)	rps3	CAT (H) => TAT (Y)	1	64	22	162
hydrophilic	Fucales	NC007683(89)	nad6	CAT (H) => TAT (Y)	1	586	196	196
hydrophilic	Fucales	NC007683(89)	rps19	CAT (H) => TAT (Y)	1	136	46	71
hydrophilic	Fucales	NC007683(89)	rps19	CGT (R) => TGT (C)	0.5	160	54	79
hydrophilic	Fucales	NC007683(89)	rps3	CAT (H) => TAT (Y)	1	64	22	162
hydrophilic	Fucales	NC024613(83)	nad2	CAT (H) => TAT (Y)	1	1219	407	416
hydrophilic	Fucales	NC024613(83)	nad6	CAC (H) => TAC (Y)	1	583	195	195
hydrophilic	Fucales	NC024613(83)	rps10	CAC (H) => TAC (Y)	0.4	256	86	102
hydrophilic	Fucales	NC024613(83)	rps14	CAT (H) => TAT (Y)	0.8	43	15	19
hydrophilic	Fucales	NC024613(83)	rps19	CAC (H) => TAC (Y)	1	139	47	71
hydrophilic	Fucales	NC024613(83)	rps3	CAC (H) => TAC (Y)	1	64	22	28
hydrophilic	Fucales	NC024614(82)	nad6	CAT (H) => TAT (Y)	1	586	196	196
hydrophilic	Fucales	NC024614(82)	nad6	CAT (H) => TAT (Y)	0.5	760	254	254
hydrophilic	Fucales	NC024614(82)	rps14	CAT (H) => TAT (Y)	0.8	43	15	19
hydrophilic	Fucales	NC024614(82)	rps19	CAT (H) => TAT (Y)	1	139	47	71
hydrophilic	Fucales	NC024614(82)	rps4	CAT (H) => TAT (Y)	0.83	229	77	91
hydrophilic	Fucales	NC026700(82)	nad6	CAT (H) => TAT (Y)	1	586	196	198
hydrophilic	Fucales	NC026700(82)	rps10	CAC (H) => TAC (Y)	0.4	256	86	111
hydrophilic	Fucales	NC026700(82)	rps14	CAT (H) => TAT (Y)	0.8	43	15	19
hydrophilic	Fucales	NC026700(82)	rps19	CAT (H) => TAT (Y)	1	139	47	71
hydrophilic	Fucales	NC026700(82)	rps19	CGC (R) => TGC (C)	0.5	163	55	79
hydrophilic	Fucales	NC026700(82)	rps4	CAT (H) => TAT (Y)	0.83	229	77	90
hydrophilic	Fucales	NC027508(76)	nad6	CAT (H) => TAT (Y)	1	580	194	195
hydrophilic	Fucales	NC027508(76)	rps19	CAT (H) => TAT (Y)	1	136	46	71
hydrophilic	Fucales	NC027508(76)	rps19	CGT (R) => TGT (C)	0.5	160	54	79
hydrophilic	Fucales	NC027508(76)	rps3	CAT (H) => TAT (Y)	1	64	22	162
hydrophilic	Fucales	NC032287(81)	nad6	CAT (H) => TAT (Y)	1	589	197	197
hydrophilic	Fucales	NC032287(81)	rps13	CAT (H) => TAT (Y)	0.9	151	51	55
hydrophilic	Fucales	NC032287(81)	rps14	CAC (H) => TAC (Y)	0.8	43	15	19
hydrophilic	Fucales	NC032287(81)	rps19	CAT (H) => TAT (Y)	1	139	47	71
hydrophilic	Fucales	NC032287(81)	rps3	CAT (H) => TAT (Y)	1	64	22	162
hydrophilic	Fucales	NC032287(81)	rps4	CAC (H) => TAC (Y)	0.83	193	65	78
hydrophilic	Fucales	NC033384 (81)	nad6	CAT (H) => TAT (Y)	1	586	196	196
hydrophilic	Fucales	NC033384 (81)	nad9	CAT (H) => TAT (Y)	0.83	106	36	39
hydrophilic	Fucales	NC033384 (81)	rps19	CAT (H) => TAT (Y)	1	136	46	71
hydrophilic	Fucales	NC033384 (81)	rps19	CGT (R) => TGT (C)	0.5	160	54	79
hydrophilic	Fucales	NC033384 (81)	rps3	CAT (H) => TAT (Y)	1	64	22	162
hydrophilic	Fucales	NC033385(79)	nad6	CAT (H) => TAT (Y)	1	586	196	196
hydrophilic	Fucales	NC033385(79)	rps19	CAT (H) => TAT (Y)	1	136	46	71
hydrophilic	Fucales	NC033385(79)	rps3	CAT (H) => TAT (Y)	1	64	22	162
hydrophilic	Fucales	NC033408(82)	nad6	CAT (H) => TAT (Y)	1	586	196	196
hydrophilic	Fucales	NC033408(82)	rps14	CAT (H) => TAT (Y)	0.8	43	15	19
hydrophilic	Fucales	NC033408(82)	rps19	CAT (H) => TAT (Y)	1	139	47	71
hydrophilic	Fucales	NC033408(82)	rps3	CAT (H) => TAT (Y)	1	64	22	162
hydrophilic	Fucales	NC034272(79)	nad6	CAT (H) => TAT (Y)	1	586	196	196
hydrophilic	Fucales	NC034272(79)	rps19	CAT (H) => TAT (Y)	1	136	46	71
hydrophilic	Fucales	NC034272(79)	rps3	CAT (H) => TAT (Y)	1	64	22	162
hydrophilic	Fucales	NC034672(95)	nad6	CAT (H) => TAT (Y)	1	586	196	199
hydrophilic	Fucales	NC034672(95)	rps19	CAT (H) => TAT (Y)	1	136	46	71
hydrophilic	Fucales	NC034672(95)	rps19	CGT (R) => TGT (C)	0.5	160	54	79
hydrophilic	Fucales	NC034672(95)	rps3	CAT (H) => TAT (Y)	1	64	22	162
hydrophilic	Fucales	NC038156(79)	nad6	CAT (H) => TAT (Y)	1	586	196	196
hydrophilic	Fucales	NC038156(79)	rps10	CAC (H) => TAC (Y)	0.4	256	86	102
hydrophilic	Fucales	NC038156(79)	rps14	CAT (H) => TAT (Y)	0.8	43	15	19
hydrophilic	Fucales	NC038156(79)	rps19	CAC (H) => TAC (Y)	1	139	47	71
hydrophilic	Fucales	NC038156(79)	rps19	CGT (R) => TGT (C)	0.5	163	55	79
hydrophilic	Ectocarpales	NC003055(87)	nad9	CAT (H) => TAT (Y)	0.83	106	36	39
hydrophilic	Ectocarpales	NC003055(87)	rps19	CAT (H) => TAT (Y)	1	139	47	71
hydrophilic	Ectocarpales	NC003055(87)	rps19	CGT (R) => TGT (C)	0.5	163	55	79
hydrophilic	Ectocarpales	NC003055(87)	rps3	CAT (H) => TAT (Y)	0.71	709	237	546
hydrophilic	Ectocarpales	NC025240(85)	nad7	CGT (R) => TGT (C)	0.75	700	234	234
hydrophilic	Ectocarpales	NC025240(85)	rps19	CGC (R) => TGC (C)	0.5	157	53	79
hydrophilic	Ectocarpales	NC025240(85)	rps3	CAT (H) => TAT (Y)	0.71	709	237	544
hydrophilic	Ectocarpales	NC025240(85)	rps4	CAT (H) => TAT (Y)	0.83	172	58	70
hydrophilic	Ectocarpales	NC025302(75)	nad7	CGT (R) => TGT (C)	0.75	700	234	234
hydrophilic	Ectocarpales	NC025302(75)	rps14	CGT (R) => TGT (C)	0.5	163	55	79
hydrophilic	Ectocarpales	NC025302(75)	rps3	CAT (H) => TAT (Y)	0.71	709	237	561
hydrophilic	Ectocarpales	NC030223 (88)	cox2	CAT (H) => TAT (Y)	1	3436	1146	1147
hydrophilic	Ectocarpales	NC030223 (88)	nad2	CAT (H) => TAT (Y)	0.89	124	42	42
hydrophilic	Ectocarpales	NC030223 (88)	nad7	CGT (R) => TGT (C)	0.75	700	234	234
hydrophilic	Ectocarpales	NC030223 (88)	nad9	CAT (H) => TAT (Y)	0.83	106	36	39
hydrophilic	Ectocarpales	NC030223 (88)	rps19	CAT (H) => TAT (Y)	1	139	47	71
hydrophilic	Ectocarpales	NC030223 (88)	rps3	CAT (H) => TAT (Y)	0.71	709	237	549
hydrophilic	Ectocarpales	NC032046(77)	nad7	CGT (R) => TGT (C)	0.75	700	234	235
hydrophilic	Ectocarpales	NC036747(77)	nad7	CGT (R) => TGT (C)	0.75	700	234	234
hydrophilic	Ectocarpales	NC036747(77)	nad9	CAT (H) => TAT (Y)	0.83	106	36	39
hydrophilic	Ectocarpales	NC040224 (82)	nad9	CAT (H) => TAT (Y)	0.83	106	36	39
hydrophilic	Laminariales	KX073815(75)	nad6	CAT (H) => TAT (Y)	0.9	634	212	212
hydrophilic	Laminariales	KX073815(75)	nad6	CAC (H) => TAC (Y)	1	739	247	247
hydrophilic	Laminariales	KX073815(75)	nad7	CGT (R) => TGT (C)	0.75	700	234	234
hydrophilic	Laminariales	KX073815(75)	rps4	CAT (H) => TAT (Y)	1	601	201	218
hydrophilic	Laminariales	NC004024(83)	nad6	CAT (H) => TAT (Y)	1	739	247	247
hydrophilic	Laminariales	NC004024(83)	nad7	CGT (R) => TGT (C)	0.75	700	234	234
hydrophilic	Laminariales	NC013476(77)	nad6	CAT (H) => TAT (Y)	0.9	634	212	212
hydrophilic	Laminariales	NC013476(77)	nad6	CAC (H) => TAC (Y)	1	739	247	247
hydrophilic	Laminariales	NC013476(77)	nad7	CGT (R) => TGT (C)	0.75	700	234	234
hydrophilic	Laminariales	NC013476(77)	rps19	CGC (R) => TGC (C)	0.5	163	55	79
hydrophilic	Laminariales	NC013476(77)	rps4	CAT (H) => TAT (Y)	1	601	201	218
hydrophilic	Laminariales	NC021639(83)	nad6	CAT (H) => TAT (Y)	1	739	247	247
hydrophilic	Laminariales	NC021639(83)	nad7	CGT (R) => TGT (C)	0.75	700	234	234
hydrophilic	Laminariales	NC021639(83)	rps19	CGC (R) => TGC (C)	0.5	163	55	79
hydrophilic	Laminariales	NC021640(78)	nad6	CAT (H) => TAT (Y)	0.9	634	212	212
hydrophilic	Laminariales	NC021640(78)	nad6	CAC (H) => TAC (Y)	1	739	247	247
hydrophilic	Laminariales	NC021640(78)	nad7	CGT (R) => TGT (C)	0.75	700	234	234
hydrophilic	Laminariales	NC021640(78)	rps4	CAT (H) => TAT (Y)	1	601	201	218
hydrophilic	Laminariales	NC023354(77)	nad6	CAT (H) => TAT (Y)	1	739	247	247
hydrophilic	Laminariales	NC023354(77)	nad6	CAT (H) => TAT (Y)	0.5	901	301	304
hydrophilic	Laminariales	NC023354(77)	nad7	CGT (R) => TGT (C)	0.75	700	234	234
hydrophilic	Laminariales	NC023506(81)	cox2	CAT (H) => TAT (Y)	1	3451	1151	1151
hydrophilic	Laminariales	NC023506(81)	nad6	CAT (H) => TAT (Y)	1	739	247	247
hydrophilic	Laminariales	NC023506(81)	rps19	CGT (R) => TGT (C)	0.5	163	55	79
hydrophilic	Laminariales	NC023506(81)	rps4	CAT (H) => TAT (Y)	1	601	201	214
hydrophilic	Laminariales	NC026108(78)	nad6	CAC (H) => TAC (Y)	1	739	247	247
hydrophilic	Laminariales	NC026108(78)	nad7	CGT (R) => TGT (C)	0.75	700	234	234
hydrophilic	Laminariales	NC026108(78)	rps4	CAT (H) => TAT (Y)	1	601	201	218
hydrophilic	Laminariales	NC029206(74)	nad6	CAT (H) => TAT (Y)	1	739	247	247
hydrophilic	Laminariales	NC029206(74)	nad7	CGT (R) => TGT (C)	0.75	700	234	234
hydrophilic	Laminariales	NC042395 (78)	cox2	CAT (H) => TAT (Y)	1	3421	1141	1142
hydrophilic	Laminariales	NC042395 (78)	nad6	CAT (H) => TAT (Y)	1	739	247	247
hydrophilic	Laminariales	NC042395 (78)	rps19	CGC (R) => TGC (C)	0.5	163	55	81
hydrophilic	Laminariales	NC042669(71)	cox2	CAT (H) => TAT (Y)	1	3448	1150	1151
hydrophilic	Laminariales	NC042669(71)	nad6	CAT (H) => TAT (Y)	0.9	634	212	212
hydrophilic	Laminariales	NC042669(71)	nad6	CAT (H) => TAT (Y)	1	739	247	247
hydrophilic	Laminariales	NC042669(71)	nad7	CGT (R) => TGT (C)	0.75	700	234	234
hydrophilic	Laminariales	NC042669(71)	rps3	CAT (H) => TAT (Y)	0.86	172	58	371
hydrophilic	Laminariales	NC042669(71)	rps4	CAT (H) => TAT (Y)	1	601	201	213
hydrophilic	Laminariales	NC044181(83)	cox2	CAT (H) => TAT (Y)	1	3400	1134	1135
hydrophilic	Laminariales	NC044181(83)	nad6	CAT (H) => TAT (Y)	1	739	247	249
hydrophilic	Laminariales	NC044181(83)	rps19	CAC (H) => TAC (Y)	1	139	47	71
hydrophilic	Laminariales	NC044181(83)	rps19	CGC (R) => TGC (C)	0.5	163	55	79
hydrophilic	Laminariales	NC044181(83)	rps3	CAC (H) => TAC (Y)	1	817	273	589
hydrophilic	Laminariales	NC044181(83)	rps4	CAT (H) => TAT (Y)	1	601	201	218
hydrophobic	Fucales	KT272403(83)	atp6	CTT (L) => TTT (F)	0.83	367	123	129
hydrophobic	Fucales	KT272403(83)	atp6	CCG (P) => CTG (L)	1	479	160	166
hydrophobic	Fucales	KT272403(83)	atp9	GCT (A) => GTT (V)	1	221	74	74
hydrophobic	Fucales	KT272403(83)	cob	GCT (A) => GTT (V)	0.77	143	48	55
hydrophobic	Fucales	KT272403(83)	cob	GCG (A) => GTG (V)	0.92	377	126	133
hydrophobic	Fucales	KT272403(83)	cob	GCG (A) => GTG (V)	0.92	749	250	257
hydrophobic	Fucales	KT272403(83)	cob	GCC (A) => GTC (V)	1	893	298	305
hydrophobic	Fucales	KT272403(83)	cox1	GCT (A) => GTT (V)	1	437	146	146
hydrophobic	Fucales	KT272403(83)	cox1	GCT (A) => GTT (V)	0.89	542	181	181
hydrophobic	Fucales	KT272403(83)	cox1	GCT (A) => GTT (V)	1	1232	411	411
hydrophobic	Fucales	KT272403(83)	cox3	GCG (A) => GTG (V)	0.75	242	81	81
hydrophobic	Fucales	KT272403(83)	cox3	GCT (A) => GTT (V)	1	389	130	130
hydrophobic	Fucales	KT272403(83)	cox3	CTT (L) => TTT (F)	0.75	412	138	138
hydrophobic	Fucales	KT272403(83)	nad1	CCT (P) => CTT (L)	1	317	106	106
hydrophobic	Fucales	KT272403(83)	nad1	CTT (L) => TTT (F)	1	859	287	290
hydrophobic	Fucales	KT272403(83)	nad2	CGG (R) => TGG (W)	1	151	51	51
hydrophobic	Fucales	KT272403(83)	nad2	CTT (L) => TTT (F)	1	676	226	235
hydrophobic	Fucales	KT272403(83)	nad2	GCC (A) => GTC (V)	1	698	233	242
hydrophobic	Fucales	KT272403(83)	nad2	CTT (L) => TTT (F)	1	1216	406	415
hydrophobic	Fucales	KT272403(83)	nad2	CTT (L) => TTT (F)	0.67	1255	419	428
hydrophobic	Fucales	KT272403(83)	nad3	GCT (A) => GTT (V)	0.73	80	27	27
hydrophobic	Fucales	KT272403(83)	nad3	GCT (A) => GTT (V)	1	251	84	86
hydrophobic	Fucales	KT272403(83)	nad3	CCA (P) => CTA (L)	1	272	91	93
hydrophobic	Fucales	KT272403(83)	nad4	GCT (A) => GTT (V)	1	293	98	107
hydrophobic	Fucales	KT272403(83)	nad4	GCT (A) => GTT (V)	1	650	217	226
hydrophobic	Fucales	KT272403(83)	nad4	CTT (L) => TTT (F)	0.67	1117	373	382
hydrophobic	Fucales	KT272403(83)	nad4	GCG (A) => GTG (V)	0.89	1214	405	414
hydrophobic	Fucales	KT272403(83)	nad4	GCT (A) => GTT (V)	1	1283	428	437
hydrophobic	Fucales	KT272403(83)	nad5	GCT (A) => GTT (V)	1	1283	428	430
hydrophobic	Fucales	KT272403(83)	nad6	CTT (L) => TTT (F)	1	340	114	114
hydrophobic	Fucales	KT272403(83)	nad6	CCC (P) => CTC (L)	1	563	188	188
hydrophobic	Fucales	KT272403(83)	nad9	CTC (L) => TTC (F)	1	352	118	121
hydrophobic	Fucales	KT272403(83)	rpl16	CTT (L) => TTT (F)	0.89	214	72	123
hydrophobic	Fucales	KT272403(83)	rpl16	GCC (A) => GTC (V)	1	251	84	135
hydrophobic	Fucales	KT272403(83)	rpl5	CCT (P) => CTT (L)	1	92	31	40
hydrophobic	Fucales	KT272403(83)	rps13	CCT (P) => CTT (L)	0.6	5	2	6
hydrophobic	Fucales	KT272403(83)	rps2	CTT (L) => TTT (F)	0.57	226	76	80
hydrophobic	Fucales	KT272403(83)	rps3	GCA (A) => GTA (V)	0.86	317	106	405
hydrophobic	Fucales	KT272403(83)	rps3	CCA (P) => CTA (L)	1	401	134	435
hydrophobic	Fucales	KT272403(83)	rps3	CTC (L) => TTC (F)	1	598	200	513
hydrophobic	Fucales	KT272403(83)	rps3	GCT (A) => GTT (V)	1	806	269	585
hydrophobic	Fucales	KT272403(83)	rps4	CCA (P) => CTA (L)	1	14	5	17
hydrophobic	Fucales	KT272403(83)	rps4	CCT (P) => CTT (L)	0.83	764	255	399
hydrophobic	Fucales	KT272403(83)	rps7	CTT (L) => TTT (F)	0.62	124	42	42
hydrophobic	Fucales	KT272403(83)	rps7	GCA (A) => GTA (V)	0.62	155	52	52
hydrophobic	Fucales	KT280278(75)	atp6	CTT (L) => TTT (F)	0.83	367	123	129
hydrophobic	Fucales	KT280278(75)	atp6	CCG (P) => CTG (L)	1	479	160	166
hydrophobic	Fucales	KT280278(75)	atp9	GCT (A) => GTT (V)	1	221	74	74
hydrophobic	Fucales	KT280278(75)	cob	GCT (A) => GTT (V)	0.77	143	48	55
hydrophobic	Fucales	KT280278(75)	cob	GCG (A) => GTG (V)	0.92	377	126	133
hydrophobic	Fucales	KT280278(75)	cob	GCG (A) => GTG (V)	0.92	749	250	257
hydrophobic	Fucales	KT280278(75)	cob	GCC (A) => GTC (V)	1	893	298	305
hydrophobic	Fucales	KT280278(75)	cox1	GCA (A) => GTA (V)	1	437	146	146
hydrophobic	Fucales	KT280278(75)	cox1	GCT (A) => GTT (V)	0.89	542	181	181
hydrophobic	Fucales	KT280278(75)	cox1	GCT (A) => GTT (V)	1	1232	411	411
hydrophobic	Fucales	KT280278(75)	cox3	GCG (A) => GTG (V)	0.75	242	81	81
hydrophobic	Fucales	KT280278(75)	cox3	GCA (A) => GTA (V)	1	389	130	130
hydrophobic	Fucales	KT280278(75)	cox3	CTT (L) => TTT (F)	0.75	412	138	138
hydrophobic	Fucales	KT280278(75)	nad1	CCT (P) => CTT (L)	1	317	106	106
hydrophobic	Fucales	KT280278(75)	nad1	CTT (L) => TTT (F)	1	859	287	290
hydrophobic	Fucales	KT280278(75)	nad2	CGG (R) => TGG (W)	1	151	51	51
hydrophobic	Fucales	KT280278(75)	nad2	CTC (L) => TTC (F)	1	676	226	235
hydrophobic	Fucales	KT280278(75)	nad2	GCC (A) => GTC (V)	1	698	233	242
hydrophobic	Fucales	KT280278(75)	nad2	CTT (L) => TTT (F)	1	1216	406	415
hydrophobic	Fucales	KT280278(75)	nad2	CTT (L) => TTT (F)	0.67	1255	419	428
hydrophobic	Fucales	KT280278(75)	nad3	GCT (A) => GTT (V)	0.73	80	27	27
hydrophobic	Fucales	KT280278(75)	nad3	GCC (A) => GTC (V)	1	251	84	86
hydrophobic	Fucales	KT280278(75)	nad3	CCA (P) => CTA (L)	1	272	91	93
hydrophobic	Fucales	KT280278(75)	nad4	GCT (A) => GTT (V)	1	293	98	107
hydrophobic	Fucales	KT280278(75)	nad4	GCT (A) => GTT (V)	1	650	217	226
hydrophobic	Fucales	KT280278(75)	nad4	CTT (L) => TTT (F)	0.67	1117	373	382
hydrophobic	Fucales	KT280278(75)	nad4	GCG (A) => GTG (V)	0.89	1214	405	414
hydrophobic	Fucales	KT280278(75)	nad4	GCT (A) => GTT (V)	1	1283	428	437
hydrophobic	Fucales	KT280278(75)	nad5	GCT (A) => GTT (V)	1	1283	428	430
hydrophobic	Fucales	KT280278(75)	nad6	CTT (L) => TTT (F)	0.7	436	146	146
hydrophobic	Fucales	KT280278(75)	nad6	CCC (P) => CTC (L)	1	563	188	188
hydrophobic	Fucales	KT280278(75)	nad9	CTC (L) => TTC (F)	1	352	118	121
hydrophobic	Fucales	KT280278(75)	rpl16	CTT (L) => TTT (F)	0.89	214	72	123
hydrophobic	Fucales	KT280278(75)	rpl16	GCC (A) => GTC (V)	1	251	84	135
hydrophobic	Fucales	KT280278(75)	rps13	CCT (P) => CTT (L)	0.6	5	2	6
hydrophobic	Fucales	KT280278(75)	rps2	CTT (L) => TTT (F)	0.57	226	76	80
hydrophobic	Fucales	KT280278(75)	rps3	CTT (L) => TTT (F)	1	598	200	524
hydrophobic	Fucales	KT280278(75)	rps3	GCT (A) => GTT (V)	1	806	269	596
hydrophobic	Fucales	KT280278(75)	rps4	CCA (P) => CTA (L)	1	14	5	17
hydrophobic	Fucales	KT280278(75)	rps4	CCT (P) => CTT (L)	0.83	752	251	395
hydrophobic	Fucales	KT280278(75)	rps7	CTT (L) => TTT (F)	0.62	124	42	42
hydrophobic	Fucales	KT280278(75)	rps7	GCA (A) => GTA (V)	0.62	155	52	52
hydrophobic	Fucales	MG459430(81)	atp6	CTT (L) => TTT (F)	0.83	367	123	129
hydrophobic	Fucales	MG459430(81)	atp6	CCG (P) => CTG (L)	1	479	160	166
hydrophobic	Fucales	MG459430(81)	atp8	CCT (P) => CTT (L)	1	98	33	35
hydrophobic	Fucales	MG459430(81)	atp9	GCT (A) => GTT (V)	1	221	74	74
hydrophobic	Fucales	MG459430(81)	cob	GCT (A) => GTT (V)	0.77	143	48	55
hydrophobic	Fucales	MG459430(81)	cob	GCG (A) => GTG (V)	0.92	377	126	133
hydrophobic	Fucales	MG459430(81)	cob	GCG (A) => GTG (V)	0.92	749	250	257
hydrophobic	Fucales	MG459430(81)	cob	GCC (A) => GTC (V)	1	893	298	305
hydrophobic	Fucales	MG459430(81)	cox1	GCT (A) => GTT (V)	1	437	146	146
hydrophobic	Fucales	MG459430(81)	cox1	GCC (A) => GTC (V)	0.89	542	181	181
hydrophobic	Fucales	MG459430(81)	cox1	GCT (A) => GTT (V)	1	1232	411	411
hydrophobic	Fucales	MG459430(81)	cox3	GCG (A) => GTG (V)	0.75	242	81	81
hydrophobic	Fucales	MG459430(81)	cox3	GCT (A) => GTT (V)	1	389	130	130
hydrophobic	Fucales	MG459430(81)	cox3	CTT (L) => TTT (F)	0.75	412	138	138
hydrophobic	Fucales	MG459430(81)	nad1	CCT (P) => CTT (L)	1	317	106	106
hydrophobic	Fucales	MG459430(81)	nad1	CTT (L) => TTT (F)	1	859	287	290
hydrophobic	Fucales	MG459430(81)	nad2	CGG (R) => TGG (W)	1	151	51	51
hydrophobic	Fucales	MG459430(81)	nad2	CTT (L) => TTT (F)	1	676	226	235
hydrophobic	Fucales	MG459430(81)	nad2	GCG (A) => GTG (V)	1	698	233	242
hydrophobic	Fucales	MG459430(81)	nad2	CTT (L) => TTT (F)	1	1216	406	415
hydrophobic	Fucales	MG459430(81)	nad2	CTT (L) => TTT (F)	0.67	1255	419	428
hydrophobic	Fucales	MG459430(81)	nad3	GCT (A) => GTT (V)	0.73	80	27	27
hydrophobic	Fucales	MG459430(81)	nad3	GCT (A) => GTT (V)	1	251	84	86
hydrophobic	Fucales	MG459430(81)	nad3	CCA (P) => CTA (L)	1	272	91	93
hydrophobic	Fucales	MG459430(81)	nad4	GCT (A) => GTT (V)	1	293	98	107
hydrophobic	Fucales	MG459430(81)	nad4	GCT (A) => GTT (V)	1	650	217	226
hydrophobic	Fucales	MG459430(81)	nad4	CTT (L) => TTT (F)	0.67	1117	373	382
hydrophobic	Fucales	MG459430(81)	nad4	GCG (A) => GTG (V)	0.89	1214	405	414
hydrophobic	Fucales	MG459430(81)	nad4	GCT (A) => GTT (V)	1	1283	428	437
hydrophobic	Fucales	MG459430(81)	nad5	GCT (A) => GTT (V)	1	1283	428	430
hydrophobic	Fucales	MG459430(81)	nad5	CTT (L) => TTT (F)	1	1570	524	527
hydrophobic	Fucales	MG459430(81)	nad6	GCC (A) => GTC (V)	0.9	386	129	132
hydrophobic	Fucales	MG459430(81)	nad9	CTT (L) => TTT (F)	1	352	118	121
hydrophobic	Fucales	MG459430(81)	rpl16	GCC (A) => GTC (V)	1	251	84	135
hydrophobic	Fucales	MG459430(81)	rps13	CCT (P) => CTT (L)	0.6	5	2	6
hydrophobic	Fucales	MG459430(81)	rps2	CTT (L) => TTT (F)	0.57	226	76	80
hydrophobic	Fucales	MG459430(81)	rps3	CCC (P) => CTC (L)	1	35	12	12
hydrophobic	Fucales	MG459430(81)	rps3	CTT (L) => TTT (F)	1	112	38	308
hydrophobic	Fucales	MG459430(81)	rps3	GCT (A) => GTT (V)	0.86	317	106	407
hydrophobic	Fucales	MG459430(81)	rps3	CCG (P) => CTG (L)	1	401	134	435
hydrophobic	Fucales	MG459430(81)	rps3	CTT (L) => TTT (F)	1	598	200	515
hydrophobic	Fucales	MG459430(81)	rps3	GCC (A) => GTC (V)	1	806	269	587
hydrophobic	Fucales	MG459430(81)	rps4	CCA (P) => CTA (L)	1	14	5	17
hydrophobic	Fucales	MG459430(81)	rps7	CTT (L) => TTT (F)	0.62	124	42	42
hydrophobic	Fucales	MG459430(81)	rps7	GCG (A) => GTG (V)	0.62	155	52	52
hydrophobic	Fucales	MG922856(90)	atp6	GCG (A) => GTG (V)	0.92	242	81	87
hydrophobic	Fucales	MG922856(90)	atp6	CTT (L) => TTT (F)	0.83	367	123	129
hydrophobic	Fucales	MG922856(90)	atp6	CCT (P) => CTT (L)	1	479	160	166
hydrophobic	Fucales	MG922856(90)	atp8	CTT (L) => TTT (F)	1	58	20	20
hydrophobic	Fucales	MG922856(90)	atp9	GCT (A) => GTT (V)	1	221	74	74
hydrophobic	Fucales	MG922856(90)	cob	GCC (A) => GTC (V)	0.77	143	48	55
hydrophobic	Fucales	MG922856(90)	cob	GCC (A) => GTC (V)	1	353	118	125
hydrophobic	Fucales	MG922856(90)	cob	GCA (A) => GTA (V)	0.92	377	126	133
hydrophobic	Fucales	MG922856(90)	cob	CTT (L) => TTT (F)	0.92	718	240	247
hydrophobic	Fucales	MG922856(90)	cob	GCT (A) => GTT (V)	0.92	749	250	257
hydrophobic	Fucales	MG922856(90)	cob	GCT (A) => GTT (V)	1	893	298	305
hydrophobic	Fucales	MG922856(90)	cox1	GCG (A) => GTG (V)	1	437	146	146
hydrophobic	Fucales	MG922856(90)	cox1	GCA (A) => GTA (V)	0.89	542	181	181
hydrophobic	Fucales	MG922856(90)	cox1	GCA (A) => GTA (V)	1	1232	411	411
hydrophobic	Fucales	MG922856(90)	cox3	GCC (A) => GTC (V)	0.75	242	81	81
hydrophobic	Fucales	MG922856(90)	cox3	GCA (A) => GTA (V)	1	389	130	130
hydrophobic	Fucales	MG922856(90)	cox3	CTT (L) => TTT (F)	0.75	412	138	138
hydrophobic	Fucales	MG922856(90)	cox3	GCG (A) => GTG (V)	0.75	512	171	171
hydrophobic	Fucales	MG922856(90)	nad1	CCC (P) => CTC (L)	1	317	106	106
hydrophobic	Fucales	MG922856(90)	nad2	CTT (L) => TTT (F)	1	319	107	110
hydrophobic	Fucales	MG922856(90)	nad2	GCA (A) => GTA (V)	1	698	233	242
hydrophobic	Fucales	MG922856(90)	nad2	CTT (L) => TTT (F)	1	1222	408	417
hydrophobic	Fucales	MG922856(90)	nad2	CTT (L) => TTT (F)	0.67	1261	421	430
hydrophobic	Fucales	MG922856(90)	nad3	GCG (A) => GTG (V)	0.73	80	27	27
hydrophobic	Fucales	MG922856(90)	nad3	CTT (L) => TTT (F)	0.86	235	79	81
hydrophobic	Fucales	MG922856(90)	nad3	GCA (A) => GTA (V)	1	251	84	86
hydrophobic	Fucales	MG922856(90)	nad4	GCA (A) => GTA (V)	1	293	98	107
hydrophobic	Fucales	MG922856(90)	nad4	GCT (A) => GTT (V)	1	650	217	226
hydrophobic	Fucales	MG922856(90)	nad4	CTT (L) => TTT (F)	0.67	1117	373	382
hydrophobic	Fucales	MG922856(90)	nad4	GCC (A) => GTC (V)	1	1283	428	437
hydrophobic	Fucales	MG922856(90)	nad5	CTT (L) => TTT (F)	0.8	112	38	38
hydrophobic	Fucales	MG922856(90)	nad5	GCT (A) => GTT (V)	1	1283	428	430
hydrophobic	Fucales	MG922856(90)	nad5	CTT (L) => TTT (F)	0.9	1816	606	609
hydrophobic	Fucales	MG922856(90)	nad6	CTT (L) => TTT (F)	0.7	100	34	34
hydrophobic	Fucales	MG922856(90)	nad6	CCA (P) => CTA (L)	1	563	188	188
hydrophobic	Fucales	MG922856(90)	rpl16	CTT (L) => TTT (F)	1	91	31	72
hydrophobic	Fucales	MG922856(90)	rpl16	GCT (A) => GTT (V)	1	248	83	135
hydrophobic	Fucales	MG922856(90)	rpl2	GCT (A) => GTT (V)	1	101	34	34
hydrophobic	Fucales	MG922856(90)	rpl5	GCA (A) => GTA (V)	0.89	74	25	34
hydrophobic	Fucales	MG922856(90)	rpl5	CCT (P) => TTT (F)	0.78	187	63	73
hydrophobic	Fucales	MG922856(90)	rpl5	CCT (P) => TTT (F)	0.78	188	63	73
hydrophobic	Fucales	MG922856(90)	rpl5	CTT (L) => TTT (F)	1	442	148	184
hydrophobic	Fucales	MG922856(90)	rps13	CCT (P) => CTT (L)	0.6	5	2	6
hydrophobic	Fucales	MG922856(90)	rps2	CTT (L) => TTT (F)	0.57	226	76	79
hydrophobic	Fucales	MG922856(90)	rps2	GCA (A) => GTA (V)	0.71	473	158	234
hydrophobic	Fucales	MG922856(90)	rps3	GCT (A) => GTT (V)	0.86	317	106	405
hydrophobic	Fucales	MG922856(90)	rps3	CCA (P) => CTA (L)	1	401	134	433
hydrophobic	Fucales	MG922856(90)	rps4	CCT (P) => CTT (L)	1	14	5	17
hydrophobic	Fucales	MG922856(90)	rps4	CCT (P) => CTT (L)	0.83	146	49	61
hydrophobic	Fucales	MG922856(90)	rps4	CCC (P) => CTC (L)	1	224	75	87
hydrophobic	Fucales	MG922856(90)	rps4	CCT (P) => CTT (L)	1	680	227	269
hydrophobic	Fucales	MG922856(90)	rps4	GCC (A) => GTC (V)	0.83	785	262	403
hydrophobic	Fucales	MG922856(90)	rps7	CTT (L) => TTT (F)	0.62	100	34	34
hydrophobic	Fucales	MG922856(90)	rps7	GCG (A) => GTG (V)	0.62	131	44	44
hydrophobic	Fucales	MG922856(90)	rps7	CGG (R) => TGG (W)	1	508	170	184
hydrophobic	Fucales	MN883537(94)	atp6	CTT (L) => TTT (F)	0.83	367	123	129
hydrophobic	Fucales	MN883537(94)	atp6	CCG (P) => CTG (L)	1	479	160	166
hydrophobic	Fucales	MN883537(94)	atp8	CCT (P) => CTT (L)	1	98	33	35
hydrophobic	Fucales	MN883537(94)	atp9	GCT (A) => GTT (V)	1	221	74	74
hydrophobic	Fucales	MN883537(94)	cob	GCT (A) => GTT (V)	0.77	143	48	55
hydrophobic	Fucales	MN883537(94)	cob	GCG (A) => GTG (V)	0.92	377	126	133
hydrophobic	Fucales	MN883537(94)	cob	CTT (L) => TTT (F)	1	706	236	243
hydrophobic	Fucales	MN883537(94)	cob	GCG (A) => GTG (V)	0.92	749	250	257
hydrophobic	Fucales	MN883537(94)	cob	GCC (A) => GTC (V)	1	893	298	305
hydrophobic	Fucales	MN883537(94)	cox1	GCT (A) => GTT (V)	1	437	146	146
hydrophobic	Fucales	MN883537(94)	cox1	GCT (A) => GTT (V)	0.89	542	181	181
hydrophobic	Fucales	MN883537(94)	cox1	GCT (A) => GTT (V)	1	1232	411	411
hydrophobic	Fucales	MN883537(94)	cox3	GCG (A) => GTG (V)	0.75	242	81	81
hydrophobic	Fucales	MN883537(94)	cox3	GCA (A) => GTA (V)	1	389	130	130
hydrophobic	Fucales	MN883537(94)	cox3	CTT (L) => TTT (F)	0.75	412	138	138
hydrophobic	Fucales	MN883537(94)	nad1	CCT (P) => CTT (L)	1	317	106	106
hydrophobic	Fucales	MN883537(94)	nad1	CTT (L) => TTT (F)	1	859	287	290
hydrophobic	Fucales	MN883537(94)	nad2	CGG (R) => TGG (W)	1	151	51	51
hydrophobic	Fucales	MN883537(94)	nad2	CTT (L) => TTT (F)	1	676	226	235
hydrophobic	Fucales	MN883537(94)	nad2	GCC (A) => GTC (V)	1	698	233	242
hydrophobic	Fucales	MN883537(94)	nad2	GCC (A) => GTC (V)	0.89	1064	355	364
hydrophobic	Fucales	MN883537(94)	nad2	CTT (L) => TTT (F)	1	1216	406	415
hydrophobic	Fucales	MN883537(94)	nad2	GCT (A) => GTT (V)	1	1286	429	438
hydrophobic	Fucales	MN883537(94)	nad3	GCT (A) => GTT (V)	0.73	80	27	27
hydrophobic	Fucales	MN883537(94)	nad3	GCT (A) => GTT (V)	1	251	84	86
hydrophobic	Fucales	MN883537(94)	nad3	CCA (P) => CTA (L)	1	272	91	93
hydrophobic	Fucales	MN883537(94)	nad4	GCT (A) => GTT (V)	1	293	98	107
hydrophobic	Fucales	MN883537(94)	nad4	GCT (A) => GTT (V)	1	650	217	226
hydrophobic	Fucales	MN883537(94)	nad4	CTT (L) => TTT (F)	0.67	1117	373	382
hydrophobic	Fucales	MN883537(94)	nad4	GCG (A) => GTG (V)	0.89	1214	405	414
hydrophobic	Fucales	MN883537(94)	nad4	GCT (A) => GTT (V)	1	1283	428	437
hydrophobic	Fucales	MN883537(94)	nad5	GCT (A) => GTT (V)	1	1283	428	430
hydrophobic	Fucales	MN883537(94)	nad5	CTT (L) => TTT (F)	1	1570	524	527
hydrophobic	Fucales	MN883537(94)	nad6	CCA (P) => CTA (L)	1	563	188	189
hydrophobic	Fucales	MN883537(94)	nad9	CTC (L) => TTC (F)	1	352	118	121
hydrophobic	Fucales	MN883537(94)	rpl16	CTT (L) => TTT (F)	0.89	214	72	123
hydrophobic	Fucales	MN883537(94)	rpl16	GCT (A) => GTT (V)	1	251	84	135
hydrophobic	Fucales	MN883537(94)	rpl5	CCT (P) => CTT (L)	1	92	31	40
hydrophobic	Fucales	MN883537(94)	rpl5	CCT (P) => TTT (F)	0.78	187	63	72
hydrophobic	Fucales	MN883537(94)	rpl5	CCT (P) => TTT (F)	0.78	188	63	72
hydrophobic	Fucales	MN883537(94)	rps13	CCT (P) => CTT (L)	0.6	5	2	6
hydrophobic	Fucales	MN883537(94)	rps19	CTT (L) => TTT (F)	0.83	196	66	90
hydrophobic	Fucales	MN883537(94)	rps2	CTT (L) => TTT (F)	0.57	226	76	80
hydrophobic	Fucales	MN883537(94)	rps3	CTT (L) => TTT (F)	1	211	71	362
hydrophobic	Fucales	MN883537(94)	rps3	GCT (A) => GTT (V)	0.86	317	106	405
hydrophobic	Fucales	MN883537(94)	rps3	CTT (L) => TTT (F)	1	598	200	516
hydrophobic	Fucales	MN883537(94)	rps3	GCC (A) => GTC (V)	1	806	269	588
hydrophobic	Fucales	MN883537(94)	rps4	CCA (P) => CTA (L)	1	14	5	17
hydrophobic	Fucales	MN883537(94)	rps4	CCT (P) => CTT (L)	1	146	49	61
hydrophobic	Fucales	MN883537(94)	rps4	CCA (P) => CTA (L)	0.83	239	80	92
hydrophobic	Fucales	MN883537(94)	rps4	CCG (P) => CTG (L)	1	683	228	276
hydrophobic	Fucales	MN883537(94)	rps7	CTT (L) => TTT (F)	0.62	124	42	42
hydrophobic	Fucales	MN883537(94)	rps7	GCG (A) => GTG (V)	0.62	155	52	52
hydrophobic	Fucales	MN883537(94)	rps7	GCG (A) => GTG (V)	0.88	296	99	102
hydrophobic	Fucales	NC007683(89)	atp6	GCG (A) => GTG (V)	0.92	242	81	87
hydrophobic	Fucales	NC007683(89)	atp6	CTT (L) => TTT (F)	0.83	367	123	129
hydrophobic	Fucales	NC007683(89)	atp6	CCT (P) => CTT (L)	1	479	160	166
hydrophobic	Fucales	NC007683(89)	atp8	CTT (L) => TTT (F)	1	58	20	20
hydrophobic	Fucales	NC007683(89)	atp9	GCT (A) => GTT (V)	1	221	74	74
hydrophobic	Fucales	NC007683(89)	cob	GCC (A) => GTC (V)	0.77	143	48	55
hydrophobic	Fucales	NC007683(89)	cob	GCC (A) => GTC (V)	1	353	118	125
hydrophobic	Fucales	NC007683(89)	cob	GCA (A) => GTA (V)	0.92	377	126	133
hydrophobic	Fucales	NC007683(89)	cob	CTT (L) => TTT (F)	0.92	718	240	247
hydrophobic	Fucales	NC007683(89)	cob	GCT (A) => GTT (V)	0.92	749	250	257
hydrophobic	Fucales	NC007683(89)	cob	GCT (A) => GTT (V)	1	893	298	305
hydrophobic	Fucales	NC007683(89)	cox1	GCG (A) => GTG (V)	1	437	146	146
hydrophobic	Fucales	NC007683(89)	cox1	GCA (A) => GTA (V)	0.89	542	181	181
hydrophobic	Fucales	NC007683(89)	cox1	GCA (A) => GTA (V)	1	1232	411	411
hydrophobic	Fucales	NC007683(89)	cox3	GCC (A) => GTC (V)	0.75	242	81	81
hydrophobic	Fucales	NC007683(89)	cox3	GCA (A) => GTA (V)	1	389	130	130
hydrophobic	Fucales	NC007683(89)	cox3	CTT (L) => TTT (F)	0.75	412	138	138
hydrophobic	Fucales	NC007683(89)	cox3	GCG (A) => GTG (V)	0.75	512	171	171
hydrophobic	Fucales	NC007683(89)	nad1	CCC (P) => CTC (L)	1	317	106	106
hydrophobic	Fucales	NC007683(89)	nad2	CTT (L) => TTT (F)	1	319	107	110
hydrophobic	Fucales	NC007683(89)	nad2	GCA (A) => GTA (V)	1	698	233	242
hydrophobic	Fucales	NC007683(89)	nad2	CTT (L) => TTT (F)	1	1222	408	417
hydrophobic	Fucales	NC007683(89)	nad2	CTT (L) => TTT (F)	0.67	1261	421	430
hydrophobic	Fucales	NC007683(89)	nad3	GCG (A) => GTG (V)	0.73	80	27	27
hydrophobic	Fucales	NC007683(89)	nad3	CTT (L) => TTT (F)	0.86	235	79	81
hydrophobic	Fucales	NC007683(89)	nad3	GCA (A) => GTA (V)	1	251	84	86
hydrophobic	Fucales	NC007683(89)	nad4	GCA (A) => GTA (V)	1	293	98	107
hydrophobic	Fucales	NC007683(89)	nad4	GCT (A) => GTT (V)	1	650	217	226
hydrophobic	Fucales	NC007683(89)	nad4	CTT (L) => TTT (F)	0.67	1117	373	382
hydrophobic	Fucales	NC007683(89)	nad4	GCC (A) => GTC (V)	1	1283	428	437
hydrophobic	Fucales	NC007683(89)	nad5	CTT (L) => TTT (F)	0.8	112	38	38
hydrophobic	Fucales	NC007683(89)	nad5	GCT (A) => GTT (V)	1	1283	428	430
hydrophobic	Fucales	NC007683(89)	nad5	CTT (L) => TTT (F)	0.9	1816	606	609
hydrophobic	Fucales	NC007683(89)	nad6	CTT (L) => TTT (F)	0.7	100	34	34
hydrophobic	Fucales	NC007683(89)	nad6	CCA (P) => CTA (L)	1	563	188	188
hydrophobic	Fucales	NC007683(89)	rpl16	CTT (L) => TTT (F)	1	91	31	72
hydrophobic	Fucales	NC007683(89)	rpl16	GCT (A) => GTT (V)	1	248	83	135
hydrophobic	Fucales	NC007683(89)	rpl2	GCT (A) => GTT (V)	1	101	34	34
hydrophobic	Fucales	NC007683(89)	rpl5	GCA (A) => GTA (V)	0.89	74	25	34
hydrophobic	Fucales	NC007683(89)	rpl5	CCT (P) => TTT (F)	0.78	187	63	73
hydrophobic	Fucales	NC007683(89)	rpl5	CCT (P) => TTT (F)	0.78	188	63	73
hydrophobic	Fucales	NC007683(89)	rpl5	CTT (L) => TTT (F)	1	442	148	184
hydrophobic	Fucales	NC007683(89)	rps13	CCT (P) => CTT (L)	0.6	5	2	6
hydrophobic	Fucales	NC007683(89)	rps2	CTT (L) => TTT (F)	0.57	226	76	79
hydrophobic	Fucales	NC007683(89)	rps2	GCA (A) => GTA (V)	0.71	473	158	234
hydrophobic	Fucales	NC007683(89)	rps3	GCT (A) => GTT (V)	0.86	317	106	405
hydrophobic	Fucales	NC007683(89)	rps3	CCA (P) => CTA (L)	1	401	134	433
hydrophobic	Fucales	NC007683(89)	rps4	CCT (P) => CTT (L)	1	14	5	17
hydrophobic	Fucales	NC007683(89)	rps4	CCT (P) => CTT (L)	0.83	146	49	61
hydrophobic	Fucales	NC007683(89)	rps4	CCC (P) => CTC (L)	1	224	75	87
hydrophobic	Fucales	NC007683(89)	rps4	CCT (P) => CTT (L)	1	680	227	269
hydrophobic	Fucales	NC007683(89)	rps4	GCC (A) => GTC (V)	0.83	785	262	403
hydrophobic	Fucales	NC007683(89)	rps7	CTT (L) => TTT (F)	0.62	100	34	34
hydrophobic	Fucales	NC007683(89)	rps7	GCG (A) => GTG (V)	0.62	131	44	44
hydrophobic	Fucales	NC007683(89)	rps7	CGG (R) => TGG (W)	1	508	170	184
hydrophobic	Fucales	NC024613(83)	atp6	CTT (L) => TTT (F)	0.83	367	123	129
hydrophobic	Fucales	NC024613(83)	atp6	CCG (P) => CTG (L)	1	479	160	166
hydrophobic	Fucales	NC024613(83)	atp9	GCT (A) => GTT (V)	1	221	74	74
hydrophobic	Fucales	NC024613(83)	cob	GCT (A) => GTT (V)	0.77	143	48	55
hydrophobic	Fucales	NC024613(83)	cob	GCG (A) => GTG (V)	0.92	377	126	133
hydrophobic	Fucales	NC024613(83)	cob	GCA (A) => GTA (V)	0.92	749	250	257
hydrophobic	Fucales	NC024613(83)	cob	GCC (A) => GTC (V)	1	893	298	305
hydrophobic	Fucales	NC024613(83)	cox1	GCA (A) => GTA (V)	1	437	146	146
hydrophobic	Fucales	NC024613(83)	cox1	GCA (A) => GTA (V)	0.89	542	181	181
hydrophobic	Fucales	NC024613(83)	cox1	GCT (A) => GTT (V)	1	1232	411	411
hydrophobic	Fucales	NC024613(83)	cox3	GCG (A) => GTG (V)	0.75	242	81	81
hydrophobic	Fucales	NC024613(83)	cox3	GCG (A) => GTG (V)	1	389	130	130
hydrophobic	Fucales	NC024613(83)	cox3	CTT (L) => TTT (F)	0.75	412	138	138
hydrophobic	Fucales	NC024613(83)	nad1	CCT (P) => CTT (L)	1	317	106	106
hydrophobic	Fucales	NC024613(83)	nad1	CTT (L) => TTT (F)	1	859	287	290
hydrophobic	Fucales	NC024613(83)	nad2	CGG (R) => TGG (W)	1	151	51	51
hydrophobic	Fucales	NC024613(83)	nad2	CTT (L) => TTT (F)	1	676	226	235
hydrophobic	Fucales	NC024613(83)	nad2	GCC (A) => GTC (V)	1	698	233	242
hydrophobic	Fucales	NC024613(83)	nad2	CTT (L) => TTT (F)	1	1216	406	415
hydrophobic	Fucales	NC024613(83)	nad2	CTT (L) => TTT (F)	0.67	1255	419	428
hydrophobic	Fucales	NC024613(83)	nad3	GCT (A) => GTT (V)	0.73	80	27	27
hydrophobic	Fucales	NC024613(83)	nad3	CCA (P) => CTA (L)	1	272	91	93
hydrophobic	Fucales	NC024613(83)	nad4	GCT (A) => GTT (V)	1	293	98	107
hydrophobic	Fucales	NC024613(83)	nad4	GCT (A) => GTT (V)	1	650	217	226
hydrophobic	Fucales	NC024613(83)	nad4	CTT (L) => TTT (F)	0.67	1117	373	382
hydrophobic	Fucales	NC024613(83)	nad4	GCG (A) => GTG (V)	0.89	1214	405	414
hydrophobic	Fucales	NC024613(83)	nad4	GCT (A) => GTT (V)	1	1283	428	437
hydrophobic	Fucales	NC024613(83)	nad5	GCT (A) => GTT (V)	1	1283	428	430
hydrophobic	Fucales	NC024613(83)	nad5	CTT (L) => TTT (F)	0.8	1690	564	567
hydrophobic	Fucales	NC024613(83)	nad9	CTT (L) => TTT (F)	1	352	118	121
hydrophobic	Fucales	NC024613(83)	rpl16	CTT (L) => TTT (F)	0.89	214	72	123
hydrophobic	Fucales	NC024613(83)	rpl16	GCC (A) => GTC (V)	1	251	84	135
hydrophobic	Fucales	NC024613(83)	rpl5	CCT (P) => CTT (L)	1	92	31	40
hydrophobic	Fucales	NC024613(83)	rps13	CCT (P) => CTT (L)	0.6	5	2	6
hydrophobic	Fucales	NC024613(83)	rps2	CTC (L) => TTC (F)	0.57	226	76	78
hydrophobic	Fucales	NC024613(83)	rps3	GCT (A) => GTT (V)	0.86	317	106	407
hydrophobic	Fucales	NC024613(83)	rps3	CCG (P) => CTG (L)	1	401	134	435
hydrophobic	Fucales	NC024613(83)	rps3	CTC (L) => TTC (F)	1	598	200	513
hydrophobic	Fucales	NC024613(83)	rps3	GCC (A) => GTC (V)	1	806	269	585
hydrophobic	Fucales	NC024613(83)	rps4	CCA (P) => CTA (L)	1	14	5	17
hydrophobic	Fucales	NC024613(83)	rps4	CCT (P) => CTT (L)	0.83	764	255	397
hydrophobic	Fucales	NC024613(83)	rps7	CTT (L) => TTT (F)	0.62	124	42	42
hydrophobic	Fucales	NC024613(83)	rps7	GCA (A) => GTA (V)	0.62	155	52	52
hydrophobic	Fucales	NC024613(83)	rps7	GCG (A) => GTG (V)	0.88	296	99	102
hydrophobic	Fucales	NC024614(82)	atp6	CCG (P) => CTG (L)	1	479	160	166
hydrophobic	Fucales	NC024614(82)	atp8	CCT (P) => CTT (L)	1	98	33	35
hydrophobic	Fucales	NC024614(82)	atp9	GCT (A) => GTT (V)	1	221	74	74
hydrophobic	Fucales	NC024614(82)	cob	GCT (A) => GTT (V)	0.77	143	48	55
hydrophobic	Fucales	NC024614(82)	cob	GCG (A) => GTG (V)	0.92	377	126	133
hydrophobic	Fucales	NC024614(82)	cob	GCG (A) => GTG (V)	0.92	749	250	257
hydrophobic	Fucales	NC024614(82)	cob	GCC (A) => GTC (V)	1	893	298	305
hydrophobic	Fucales	NC024614(82)	cox1	GCT (A) => GTT (V)	1	437	146	146
hydrophobic	Fucales	NC024614(82)	cox1	GCC (A) => GTC (V)	0.89	542	181	181
hydrophobic	Fucales	NC024614(82)	cox1	GCT (A) => GTT (V)	1	1232	411	411
hydrophobic	Fucales	NC024614(82)	cox3	GCG (A) => GTG (V)	0.75	242	81	81
hydrophobic	Fucales	NC024614(82)	cox3	GCT (A) => GTT (V)	1	389	130	130
hydrophobic	Fucales	NC024614(82)	cox3	CTT (L) => TTT (F)	0.75	412	138	138
hydrophobic	Fucales	NC024614(82)	nad1	CCT (P) => CTT (L)	1	317	106	106
hydrophobic	Fucales	NC024614(82)	nad1	CTT (L) => TTT (F)	1	859	287	290
hydrophobic	Fucales	NC024614(82)	nad2	CGG (R) => TGG (W)	1	151	51	51
hydrophobic	Fucales	NC024614(82)	nad2	CTT (L) => TTT (F)	1	676	226	235
hydrophobic	Fucales	NC024614(82)	nad2	GCC (A) => GTC (V)	1	698	233	242
hydrophobic	Fucales	NC024614(82)	nad2	CTT (L) => TTT (F)	1	1216	406	415
hydrophobic	Fucales	NC024614(82)	nad2	CTT (L) => TTT (F)	0.67	1255	419	428
hydrophobic	Fucales	NC024614(82)	nad3	GCT (A) => GTT (V)	0.73	80	27	27
hydrophobic	Fucales	NC024614(82)	nad3	GCT (A) => GTT (V)	1	251	84	86
hydrophobic	Fucales	NC024614(82)	nad3	CCA (P) => CTA (L)	1	272	91	93
hydrophobic	Fucales	NC024614(82)	nad4	GCT (A) => GTT (V)	1	293	98	107
hydrophobic	Fucales	NC024614(82)	nad4	CTT (L) => TTT (F)	0.67	1117	373	382
hydrophobic	Fucales	NC024614(82)	nad4	GCG (A) => GTG (V)	0.89	1214	405	414
hydrophobic	Fucales	NC024614(82)	nad4	GCT (A) => GTT (V)	1	1283	428	437
hydrophobic	Fucales	NC024614(82)	nad5	CTC (L) => TTC (F)	0.8	865	289	291
hydrophobic	Fucales	NC024614(82)	nad5	GCT (A) => GTT (V)	1	1283	428	430
hydrophobic	Fucales	NC024614(82)	nad5	CTT (L) => TTT (F)	1	1570	524	527
hydrophobic	Fucales	NC024614(82)	nad6	CCT (P) => CTT (L)	1	563	188	188
hydrophobic	Fucales	NC024614(82)	nad9	CTT (L) => TTT (F)	1	352	118	121
hydrophobic	Fucales	NC024614(82)	rpl16	GCC (A) => GTC (V)	1	251	84	135
hydrophobic	Fucales	NC024614(82)	rpl5	CCT (P) => CTT (L)	1	92	31	40
hydrophobic	Fucales	NC024614(82)	rpl6	GCA (A) => GTA (V)	0.67	329	110	112
hydrophobic	Fucales	NC024614(82)	rps13	CCT (P) => CTT (L)	0.6	5	2	6
hydrophobic	Fucales	NC024614(82)	rps2	CTT (L) => TTT (F)	0.57	226	76	79
hydrophobic	Fucales	NC024614(82)	rps3	CCC (P) => CTC (L)	1	35	12	12
hydrophobic	Fucales	NC024614(82)	rps3	CTT (L) => TTT (F)	1	112	38	308
hydrophobic	Fucales	NC024614(82)	rps3	GCT (A) => GTT (V)	0.86	317	106	407
hydrophobic	Fucales	NC024614(82)	rps3	CCG (P) => CTG (L)	1	401	134	435
hydrophobic	Fucales	NC024614(82)	rps3	CTT (L) => TTT (F)	1	598	200	515
hydrophobic	Fucales	NC024614(82)	rps3	GCC (A) => GTC (V)	1	806	269	587
hydrophobic	Fucales	NC024614(82)	rps4	CCA (P) => CTA (L)	1	14	5	17
hydrophobic	Fucales	NC024614(82)	rps7	CTT (L) => TTT (F)	0.62	106	36	36
hydrophobic	Fucales	NC024614(82)	rps7	GCG (A) => GTG (V)	0.62	137	46	46
hydrophobic	Fucales	NC026700(82)	atp6	CTT (L) => TTT (F)	0.83	367	123	129
hydrophobic	Fucales	NC026700(82)	atp6	CCA (P) => CTA (L)	1	479	160	166
hydrophobic	Fucales	NC026700(82)	atp8	CCT (P) => CTT (L)	1	98	33	35
hydrophobic	Fucales	NC026700(82)	atp9	GCT (A) => GTT (V)	1	221	74	74
hydrophobic	Fucales	NC026700(82)	cob	GCT (A) => GTT (V)	0.77	143	48	55
hydrophobic	Fucales	NC026700(82)	cob	GCG (A) => GTG (V)	0.92	377	126	133
hydrophobic	Fucales	NC026700(82)	cob	GCT (A) => GTT (V)	0.92	749	250	257
hydrophobic	Fucales	NC026700(82)	cob	GCC (A) => GTC (V)	1	893	298	305
hydrophobic	Fucales	NC026700(82)	cox1	GCT (A) => GTT (V)	1	437	146	146
hydrophobic	Fucales	NC026700(82)	cox1	GCC (A) => GTC (V)	0.89	542	181	181
hydrophobic	Fucales	NC026700(82)	cox1	GCT (A) => GTT (V)	1	1232	411	411
hydrophobic	Fucales	NC026700(82)	cox3	GCG (A) => GTG (V)	0.75	242	81	81
hydrophobic	Fucales	NC026700(82)	cox3	GCA (A) => GTA (V)	1	389	130	130
hydrophobic	Fucales	NC026700(82)	cox3	CTT (L) => TTT (F)	0.75	412	138	138
hydrophobic	Fucales	NC026700(82)	nad1	CCA (P) => CTA (L)	1	317	106	106
hydrophobic	Fucales	NC026700(82)	nad1	CTT (L) => TTT (F)	1	859	287	290
hydrophobic	Fucales	NC026700(82)	nad2	CGG (R) => TGG (W)	1	151	51	51
hydrophobic	Fucales	NC026700(82)	nad2	CTC (L) => TTC (F)	1	676	226	235
hydrophobic	Fucales	NC026700(82)	nad2	GCC (A) => GTC (V)	1	698	233	242
hydrophobic	Fucales	NC026700(82)	nad2	CTT (L) => TTT (F)	1	1216	406	415
hydrophobic	Fucales	NC026700(82)	nad2	CTT (L) => TTT (F)	0.67	1255	419	428
hydrophobic	Fucales	NC026700(82)	nad3	GCT (A) => GTT (V)	0.73	80	27	27
hydrophobic	Fucales	NC026700(82)	nad3	GCT (A) => GTT (V)	1	251	84	86
hydrophobic	Fucales	NC026700(82)	nad3	CCA (P) => CTA (L)	1	272	91	93
hydrophobic	Fucales	NC026700(82)	nad4	GCT (A) => GTT (V)	1	293	98	107
hydrophobic	Fucales	NC026700(82)	nad4	GCT (A) => GTT (V)	1	650	217	226
hydrophobic	Fucales	NC026700(82)	nad4	CTT (L) => TTT (F)	0.67	1117	373	382
hydrophobic	Fucales	NC026700(82)	nad4	GCG (A) => GTG (V)	0.89	1214	405	414
hydrophobic	Fucales	NC026700(82)	nad4	GCT (A) => GTT (V)	1	1283	428	437
hydrophobic	Fucales	NC026700(82)	nad5	CTT (L) => TTT (F)	1	208	70	70
hydrophobic	Fucales	NC026700(82)	nad5	GCT (A) => GTT (V)	1	1283	428	430
hydrophobic	Fucales	NC026700(82)	nad5	CTT (L) => TTT (F)	1	1570	524	527
hydrophobic	Fucales	NC026700(82)	nad5	CTT (L) => TTT (F)	0.8	1690	564	567
hydrophobic	Fucales	NC026700(82)	nad6	CCT (P) => CTT (L)	1	563	188	190
hydrophobic	Fucales	NC026700(82)	nad9	CTT (L) => TTT (F)	1	352	118	121
hydrophobic	Fucales	NC026700(82)	rpl16	GCC (A) => GTC (V)	1	251	84	135
hydrophobic	Fucales	NC026700(82)	rpl5	CCT (P) => CTT (L)	1	92	31	40
hydrophobic	Fucales	NC026700(82)	rps10	CCC (P) => CTC (L)	0.4	233	78	103
hydrophobic	Fucales	NC026700(82)	rps13	CCT (P) => CTT (L)	0.6	5	2	6
hydrophobic	Fucales	NC026700(82)	rps2	CTT (L) => TTT (F)	0.57	226	76	80
hydrophobic	Fucales	NC026700(82)	rps2	GCT (A) => GTT (V)	0.71	401	134	205
hydrophobic	Fucales	NC026700(82)	rps3	CCC (P) => CTC (L)	1	35	12	12
hydrophobic	Fucales	NC026700(82)	rps3	CTC (L) => TTC (F)	1	598	200	524
hydrophobic	Fucales	NC026700(82)	rps3	GCC (A) => GTC (V)	1	806	269	596
hydrophobic	Fucales	NC026700(82)	rps4	CCA (P) => CTA (L)	1	14	5	17
hydrophobic	Fucales	NC026700(82)	rps7	CTT (L) => TTT (F)	0.62	124	42	42
hydrophobic	Fucales	NC026700(82)	rps7	GCG (A) => GTG (V)	0.62	155	52	52
hydrophobic	Fucales	NC026700(82)	rps7	GCA (A) => GTA (V)	0.88	296	99	102
hydrophobic	Fucales	NC027508(76)	atp6	CTT (L) => TTT (F)	0.83	367	123	129
hydrophobic	Fucales	NC027508(76)	atp6	CCG (P) => CTG (L)	1	479	160	166
hydrophobic	Fucales	NC027508(76)	atp9	GCT (A) => GTT (V)	1	221	74	74
hydrophobic	Fucales	NC027508(76)	cob	GCT (A) => GTT (V)	0.77	143	48	55
hydrophobic	Fucales	NC027508(76)	cob	GCG (A) => GTG (V)	0.92	377	126	133
hydrophobic	Fucales	NC027508(76)	cob	GCG (A) => GTG (V)	0.92	749	250	257
hydrophobic	Fucales	NC027508(76)	cob	GCT (A) => GTT (V)	1	893	298	305
hydrophobic	Fucales	NC027508(76)	cox1	GCT (A) => GTT (V)	1	437	146	146
hydrophobic	Fucales	NC027508(76)	cox1	GCT (A) => GTT (V)	0.89	542	181	181
hydrophobic	Fucales	NC027508(76)	cox1	GCT (A) => GTT (V)	1	1232	411	411
hydrophobic	Fucales	NC027508(76)	cox3	GCG (A) => GTG (V)	0.75	242	81	81
hydrophobic	Fucales	NC027508(76)	cox3	GCA (A) => GTA (V)	1	389	130	130
hydrophobic	Fucales	NC027508(76)	cox3	CTT (L) => TTT (F)	0.75	412	138	138
hydrophobic	Fucales	NC027508(76)	nad1	CCT (P) => CTT (L)	1	317	106	106
hydrophobic	Fucales	NC027508(76)	nad1	CTT (L) => TTT (F)	1	859	287	290
hydrophobic	Fucales	NC027508(76)	nad2	CGG (R) => TGG (W)	1	151	51	51
hydrophobic	Fucales	NC027508(76)	nad2	CTC (L) => TTC (F)	1	676	226	235
hydrophobic	Fucales	NC027508(76)	nad2	GCC (A) => GTC (V)	1	698	233	242
hydrophobic	Fucales	NC027508(76)	nad2	CTT (L) => TTT (F)	1	1216	406	415
hydrophobic	Fucales	NC027508(76)	nad2	CTT (L) => TTT (F)	0.67	1255	419	428
hydrophobic	Fucales	NC027508(76)	nad3	GCT (A) => GTT (V)	0.73	80	27	27
hydrophobic	Fucales	NC027508(76)	nad3	GCT (A) => GTT (V)	1	251	84	86
hydrophobic	Fucales	NC027508(76)	nad3	CCA (P) => CTA (L)	1	272	91	93
hydrophobic	Fucales	NC027508(76)	nad4	GCC (A) => GTC (V)	1	293	98	107
hydrophobic	Fucales	NC027508(76)	nad4	GCT (A) => GTT (V)	1	650	217	226
hydrophobic	Fucales	NC027508(76)	nad4	CTT (L) => TTT (F)	0.67	1117	373	382
hydrophobic	Fucales	NC027508(76)	nad4	GCG (A) => GTG (V)	0.89	1214	405	414
hydrophobic	Fucales	NC027508(76)	nad4	GCT (A) => GTT (V)	1	1283	428	437
hydrophobic	Fucales	NC027508(76)	nad5	GCT (A) => GTT (V)	1	1283	428	430
hydrophobic	Fucales	NC027508(76)	nad6	CCC (P) => CTC (L)	1	557	186	187
hydrophobic	Fucales	NC027508(76)	nad9	CTC (L) => TTC (F)	1	352	118	121
hydrophobic	Fucales	NC027508(76)	rpl16	CTT (L) => TTT (F)	0.89	214	72	123
hydrophobic	Fucales	NC027508(76)	rpl16	GCC (A) => GTC (V)	1	251	84	135
hydrophobic	Fucales	NC027508(76)	rps13	CCT (P) => CTT (L)	0.6	5	2	6
hydrophobic	Fucales	NC027508(76)	rps2	CTT (L) => TTT (F)	0.57	226	76	80
hydrophobic	Fucales	NC027508(76)	rps3	GCA (A) => GTA (V)	0.86	317	106	405
hydrophobic	Fucales	NC027508(76)	rps3	CCG (P) => CTG (L)	1	401	134	433
hydrophobic	Fucales	NC027508(76)	rps3	CTC (L) => TTC (F)	1	598	200	511
hydrophobic	Fucales	NC027508(76)	rps3	GCT (A) => GTT (V)	1	806	269	583
hydrophobic	Fucales	NC027508(76)	rps4	CCA (P) => CTA (L)	1	14	5	17
hydrophobic	Fucales	NC027508(76)	rps4	CCA (P) => CTA (L)	1	683	228	274
hydrophobic	Fucales	NC027508(76)	rps7	CTT (L) => TTT (F)	0.62	124	42	42
hydrophobic	Fucales	NC027508(76)	rps7	GCA (A) => GTA (V)	0.62	155	52	52
hydrophobic	Fucales	NC032287(81)	atp6	CTT (L) => TTT (F)	0.83	358	120	129
hydrophobic	Fucales	NC032287(81)	atp6	CCG (P) => CTG (L)	1	470	157	166
hydrophobic	Fucales	NC032287(81)	atp9	GCT (A) => GTT (V)	1	221	74	74
hydrophobic	Fucales	NC032287(81)	cob	GCT (A) => GTT (V)	0.92	122	41	48
hydrophobic	Fucales	NC032287(81)	cob	GCT (A) => GTT (V)	0.77	143	48	55
hydrophobic	Fucales	NC032287(81)	cob	GCT (A) => GTT (V)	0.92	377	126	133
hydrophobic	Fucales	NC032287(81)	cob	GCG (A) => GTG (V)	0.92	749	250	257
hydrophobic	Fucales	NC032287(81)	cob	GCC (A) => GTC (V)	1	893	298	305
hydrophobic	Fucales	NC032287(81)	cox1	GCC (A) => GTC (V)	1	437	146	146
hydrophobic	Fucales	NC032287(81)	cox1	GCG (A) => GTG (V)	0.89	542	181	181
hydrophobic	Fucales	NC032287(81)	cox1	GCT (A) => GTT (V)	1	1232	411	411
hydrophobic	Fucales	NC032287(81)	cox3	GCG (A) => GTG (V)	0.75	242	81	81
hydrophobic	Fucales	NC032287(81)	cox3	GCA (A) => GTA (V)	1	389	130	130
hydrophobic	Fucales	NC032287(81)	cox3	CTT (L) => TTT (F)	0.75	412	138	138
hydrophobic	Fucales	NC032287(81)	nad1	CCT (P) => CTT (L)	1	317	106	106
hydrophobic	Fucales	NC032287(81)	nad2	CTT (L) => TTT (F)	0.67	334	112	115
hydrophobic	Fucales	NC032287(81)	nad2	GCG (A) => GTG (V)	1	698	233	242
hydrophobic	Fucales	NC032287(81)	nad2	CTT (L) => TTT (F)	1	1216	406	415
hydrophobic	Fucales	NC032287(81)	nad3	GCT (A) => GTT (V)	0.73	80	27	27
hydrophobic	Fucales	NC032287(81)	nad3	CTT (L) => TTT (F)	0.86	235	79	81
hydrophobic	Fucales	NC032287(81)	nad3	GCT (A) => GTT (V)	1	251	84	86
hydrophobic	Fucales	NC032287(81)	nad3	CCA (P) => CTA (L)	1	272	91	93
hydrophobic	Fucales	NC032287(81)	nad4	GCT (A) => GTT (V)	1	293	98	107
hydrophobic	Fucales	NC032287(81)	nad4	GCC (A) => GTC (V)	1	650	217	226
hydrophobic	Fucales	NC032287(81)	nad4	GCC (A) => GTC (V)	0.89	1085	362	371
hydrophobic	Fucales	NC032287(81)	nad4	CTT (L) => TTT (F)	0.67	1117	373	382
hydrophobic	Fucales	NC032287(81)	nad4	GCG (A) => GTG (V)	0.89	1214	405	414
hydrophobic	Fucales	NC032287(81)	nad4	GCT (A) => GTT (V)	1	1283	428	437
hydrophobic	Fucales	NC032287(81)	nad5	GCC (A) => GTC (V)	0.7	1277	426	428
hydrophobic	Fucales	NC032287(81)	nad5	GCT (A) => GTT (V)	1	1283	428	430
hydrophobic	Fucales	NC032287(81)	nad5	CCT (P) => CTT (L)	0.7	1931	644	648
hydrophobic	Fucales	NC032287(81)	nad6	CCT (P) => CTT (L)	1	566	189	189
hydrophobic	Fucales	NC032287(81)	nad9	CTT (L) => TTT (F)	1	352	118	121
hydrophobic	Fucales	NC032287(81)	rpl5	CCC (P) => TTC (F)	0.78	187	63	73
hydrophobic	Fucales	NC032287(81)	rpl5	CCC (P) => TTC (F)	0.78	188	63	73
hydrophobic	Fucales	NC032287(81)	rps13	CCT (P) => CTT (L)	0.6	5	2	6
hydrophobic	Fucales	NC032287(81)	rps2	CTT (L) => TTT (F)	0.57	226	76	80
hydrophobic	Fucales	NC032287(81)	rps3	GCT (A) => GTT (V)	0.86	317	106	407
hydrophobic	Fucales	NC032287(81)	rps3	CCA (P) => CTA (L)	1	401	134	435
hydrophobic	Fucales	NC032287(81)	rps3	CTT (L) => TTT (F)	1	598	200	513
hydrophobic	Fucales	NC032287(81)	rps4	CCG (P) => CTG (L)	1	14	5	17
hydrophobic	Fucales	NC032287(81)	rps4	CCG (P) => CTG (L)	0.83	146	49	61
hydrophobic	Fucales	NC032287(81)	rps4	CTT (L) => TTT (F)	1	388	130	143
hydrophobic	Fucales	NC032287(81)	rps7	CTT (L) => TTT (F)	0.62	124	42	42
hydrophobic	Fucales	NC032287(81)	rps7	GCA (A) => GTA (V)	0.62	155	52	52
hydrophobic	Fucales	NC033384 (81)	atp6	CTT (L) => TTT (F)	0.83	367	123	129
hydrophobic	Fucales	NC033384 (81)	atp6	CCG (P) => CTG (L)	1	479	160	166
hydrophobic	Fucales	NC033384 (81)	atp9	GCT (A) => GTT (V)	1	221	74	74
hydrophobic	Fucales	NC033384 (81)	cob	GCT (A) => GTT (V)	0.77	143	48	55
hydrophobic	Fucales	NC033384 (81)	cob	GCG (A) => GTG (V)	0.92	377	126	133
hydrophobic	Fucales	NC033384 (81)	cob	GCG (A) => GTG (V)	0.92	749	250	257
hydrophobic	Fucales	NC033384 (81)	cob	GCT (A) => GTT (V)	1	893	298	305
hydrophobic	Fucales	NC033384 (81)	cox1	GCT (A) => GTT (V)	1	437	146	146
hydrophobic	Fucales	NC033384 (81)	cox1	GCT (A) => GTT (V)	0.89	542	181	181
hydrophobic	Fucales	NC033384 (81)	cox1	GCT (A) => GTT (V)	1	1232	411	411
hydrophobic	Fucales	NC033384 (81)	cox3	GCG (A) => GTG (V)	0.75	242	81	81
hydrophobic	Fucales	NC033384 (81)	cox3	GCA (A) => GTA (V)	1	389	130	130
hydrophobic	Fucales	NC033384 (81)	cox3	CTT (L) => TTT (F)	0.75	412	138	138
hydrophobic	Fucales	NC033384 (81)	nad1	CCT (P) => CTT (L)	1	317	106	106
hydrophobic	Fucales	NC033384 (81)	nad1	CTT (L) => TTT (F)	1	859	287	290
hydrophobic	Fucales	NC033384 (81)	nad2	CGG (R) => TGG (W)	1	151	51	51
hydrophobic	Fucales	NC033384 (81)	nad2	CTC (L) => TTC (F)	1	676	226	235
hydrophobic	Fucales	NC033384 (81)	nad2	GCC (A) => GTC (V)	1	698	233	242
hydrophobic	Fucales	NC033384 (81)	nad2	CTT (L) => TTT (F)	1	1216	406	415
hydrophobic	Fucales	NC033384 (81)	nad2	CTT (L) => TTT (F)	0.67	1255	419	428
hydrophobic	Fucales	NC033384 (81)	nad3	GCT (A) => GTT (V)	0.73	80	27	27
hydrophobic	Fucales	NC033384 (81)	nad3	GCT (A) => GTT (V)	1	251	84	86
hydrophobic	Fucales	NC033384 (81)	nad3	CCA (P) => CTA (L)	1	272	91	93
hydrophobic	Fucales	NC033384 (81)	nad4	GCC (A) => GTC (V)	1	293	98	107
hydrophobic	Fucales	NC033384 (81)	nad4	GCT (A) => GTT (V)	1	650	217	226
hydrophobic	Fucales	NC033384 (81)	nad4	CTT (L) => TTT (F)	0.67	1117	373	382
hydrophobic	Fucales	NC033384 (81)	nad4	GCG (A) => GTG (V)	0.89	1214	405	414
hydrophobic	Fucales	NC033384 (81)	nad4	GCT (A) => GTT (V)	1	1283	428	437
hydrophobic	Fucales	NC033384 (81)	nad5	GCT (A) => GTT (V)	1	1283	428	430
hydrophobic	Fucales	NC033384 (81)	nad6	CCC (P) => CTC (L)	1	563	188	188
hydrophobic	Fucales	NC033384 (81)	nad9	CTC (L) => TTC (F)	1	352	118	121
hydrophobic	Fucales	NC033384 (81)	rpl16	CTT (L) => TTT (F)	0.89	214	72	123
hydrophobic	Fucales	NC033384 (81)	rpl16	GCC (A) => GTC (V)	1	251	84	135
hydrophobic	Fucales	NC033384 (81)	rps13	CCT (P) => CTT (L)	0.6	5	2	6
hydrophobic	Fucales	NC033384 (81)	rps2	CTT (L) => TTT (F)	0.57	226	76	80
hydrophobic	Fucales	NC033384 (81)	rps3	GCA (A) => GTA (V)	0.86	317	106	405
hydrophobic	Fucales	NC033384 (81)	rps3	CCG (P) => CTG (L)	1	401	134	433
hydrophobic	Fucales	NC033384 (81)	rps3	CTC (L) => TTC (F)	1	598	200	511
hydrophobic	Fucales	NC033384 (81)	rps3	GCT (A) => GTT (V)	1	806	269	583
hydrophobic	Fucales	NC033384 (81)	rps4	CCA (P) => CTA (L)	1	14	5	17
hydrophobic	Fucales	NC033384 (81)	rps4	CCA (P) => CTA (L)	1	683	228	274
hydrophobic	Fucales	NC033384 (81)	rps7	CTT (L) => TTT (F)	0.62	124	42	42
hydrophobic	Fucales	NC033384 (81)	rps7	GCA (A) => GTA (V)	0.62	155	52	52
hydrophobic	Fucales	NC033384 (81)	rps7	GCG (A) => GTG (V)	0.88	296	99	102
hydrophobic	Fucales	NC033385(79)	atp6	CTT (L) => TTT (F)	0.83	367	123	129
hydrophobic	Fucales	NC033385(79)	atp6	CCG (P) => CTG (L)	1	479	160	166
hydrophobic	Fucales	NC033385(79)	atp9	GCT (A) => GTT (V)	1	221	74	74
hydrophobic	Fucales	NC033385(79)	cob	GCT (A) => GTT (V)	0.77	143	48	55
hydrophobic	Fucales	NC033385(79)	cob	GCG (A) => GTG (V)	0.92	377	126	133
hydrophobic	Fucales	NC033385(79)	cob	GCG (A) => GTG (V)	0.92	749	250	257
hydrophobic	Fucales	NC033385(79)	cob	GCT (A) => GTT (V)	1	893	298	305
hydrophobic	Fucales	NC033385(79)	cox1	GCT (A) => GTT (V)	1	437	146	146
hydrophobic	Fucales	NC033385(79)	cox1	GCT (A) => GTT (V)	0.89	542	181	181
hydrophobic	Fucales	NC033385(79)	cox1	GCT (A) => GTT (V)	1	1232	411	411
hydrophobic	Fucales	NC033385(79)	cox3	GCG (A) => GTG (V)	0.75	242	81	81
hydrophobic	Fucales	NC033385(79)	cox3	GCA (A) => GTA (V)	1	389	130	130
hydrophobic	Fucales	NC033385(79)	cox3	CTT (L) => TTT (F)	0.75	412	138	138
hydrophobic	Fucales	NC033385(79)	nad1	CCT (P) => CTT (L)	1	317	106	106
hydrophobic	Fucales	NC033385(79)	nad1	CTT (L) => TTT (F)	1	859	287	290
hydrophobic	Fucales	NC033385(79)	nad2	CGG (R) => TGG (W)	1	151	51	51
hydrophobic	Fucales	NC033385(79)	nad2	CTC (L) => TTC (F)	1	676	226	235
hydrophobic	Fucales	NC033385(79)	nad2	GCC (A) => GTC (V)	1	698	233	242
hydrophobic	Fucales	NC033385(79)	nad2	CTT (L) => TTT (F)	1	1216	406	415
hydrophobic	Fucales	NC033385(79)	nad2	CTT (L) => TTT (F)	0.67	1255	419	428
hydrophobic	Fucales	NC033385(79)	nad3	GCT (A) => GTT (V)	0.73	80	27	27
hydrophobic	Fucales	NC033385(79)	nad3	GCT (A) => GTT (V)	1	251	84	86
hydrophobic	Fucales	NC033385(79)	nad3	CCA (P) => CTA (L)	1	272	91	93
hydrophobic	Fucales	NC033385(79)	nad4	GCC (A) => GTC (V)	1	293	98	107
hydrophobic	Fucales	NC033385(79)	nad4	GCT (A) => GTT (V)	1	650	217	226
hydrophobic	Fucales	NC033385(79)	nad4	CTT (L) => TTT (F)	0.67	1117	373	382
hydrophobic	Fucales	NC033385(79)	nad4	GCG (A) => GTG (V)	0.89	1214	405	414
hydrophobic	Fucales	NC033385(79)	nad4	GCT (A) => GTT (V)	1	1283	428	437
hydrophobic	Fucales	NC033385(79)	nad5	GCT (A) => GTT (V)	1	1283	428	430
hydrophobic	Fucales	NC033385(79)	nad6	CCC (P) => CTC (L)	1	563	188	188
hydrophobic	Fucales	NC033385(79)	nad9	CTC (L) => TTC (F)	1	352	118	121
hydrophobic	Fucales	NC033385(79)	rpl16	CTT (L) => TTT (F)	0.89	214	72	123
hydrophobic	Fucales	NC033385(79)	rpl16	GCC (A) => GTC (V)	1	251	84	135
hydrophobic	Fucales	NC033385(79)	rps13	CCT (P) => CTT (L)	0.6	5	2	6
hydrophobic	Fucales	NC033385(79)	rps2	CTT (L) => TTT (F)	0.57	226	76	80
hydrophobic	Fucales	NC033385(79)	rps3	GCA (A) => GTA (V)	0.86	317	106	405
hydrophobic	Fucales	NC033385(79)	rps3	CCG (P) => CTG (L)	1	401	134	433
hydrophobic	Fucales	NC033385(79)	rps3	CTC (L) => TTC (F)	1	598	200	511
hydrophobic	Fucales	NC033385(79)	rps3	GCT (A) => GTT (V)	1	806	269	583
hydrophobic	Fucales	NC033385(79)	rps4	CCA (P) => CTA (L)	1	14	5	17
hydrophobic	Fucales	NC033385(79)	rps4	CCA (P) => CTA (L)	1	683	228	274
hydrophobic	Fucales	NC033385(79)	rps7	CTT (L) => TTT (F)	0.62	124	42	42
hydrophobic	Fucales	NC033385(79)	rps7	GCA (A) => GTA (V)	0.62	155	52	52
hydrophobic	Fucales	NC033385(79)	rps7	GCG (A) => GTG (V)	0.88	296	99	102
hydrophobic	Fucales	NC033408(82)	atp6	CTT (L) => TTT (F)	0.83	367	123	129
hydrophobic	Fucales	NC033408(82)	atp6	CCG (P) => CTG (L)	1	479	160	166
hydrophobic	Fucales	NC033408(82)	atp9	GCT (A) => GTT (V)	1	221	74	74
hydrophobic	Fucales	NC033408(82)	cob	GCT (A) => GTT (V)	0.77	143	48	55
hydrophobic	Fucales	NC033408(82)	cob	GCG (A) => GTG (V)	0.92	377	126	133
hydrophobic	Fucales	NC033408(82)	cob	GCG (A) => GTG (V)	0.92	749	250	257
hydrophobic	Fucales	NC033408(82)	cob	GCC (A) => GTC (V)	1	893	298	305
hydrophobic	Fucales	NC033408(82)	cox1	GCT (A) => GTT (V)	1	437	146	146
hydrophobic	Fucales	NC033408(82)	cox1	GCT (A) => GTT (V)	0.89	542	181	181
hydrophobic	Fucales	NC033408(82)	cox1	GCT (A) => GTT (V)	1	1232	411	411
hydrophobic	Fucales	NC033408(82)	cox2	CTT (L) => TTT (F)	1	2722	908	910
hydrophobic	Fucales	NC033408(82)	cox3	GCG (A) => GTG (V)	0.75	242	81	81
hydrophobic	Fucales	NC033408(82)	cox3	GCA (A) => GTA (V)	1	389	130	130
hydrophobic	Fucales	NC033408(82)	cox3	CTT (L) => TTT (F)	0.75	412	138	138
hydrophobic	Fucales	NC033408(82)	nad1	CCT (P) => CTT (L)	1	317	106	106
hydrophobic	Fucales	NC033408(82)	nad1	CTT (L) => TTT (F)	1	859	287	290
hydrophobic	Fucales	NC033408(82)	nad2	CGG (R) => TGG (W)	1	151	51	51
hydrophobic	Fucales	NC033408(82)	nad2	GCT (A) => GTT (V)	1	698	233	245
hydrophobic	Fucales	NC033408(82)	nad2	CTT (L) => TTT (F)	0.67	1255	419	431
hydrophobic	Fucales	NC033408(82)	nad3	GCT (A) => GTT (V)	0.73	80	27	27
hydrophobic	Fucales	NC033408(82)	nad3	GCT (A) => GTT (V)	1	251	84	86
hydrophobic	Fucales	NC033408(82)	nad3	CCG (P) => CTG (L)	1	272	91	93
hydrophobic	Fucales	NC033408(82)	nad4	GCC (A) => GTC (V)	1	293	98	107
hydrophobic	Fucales	NC033408(82)	nad4	GCT (A) => GTT (V)	1	650	217	226
hydrophobic	Fucales	NC033408(82)	nad4	CTT (L) => TTT (F)	0.67	1117	373	382
hydrophobic	Fucales	NC033408(82)	nad4	GCG (A) => GTG (V)	0.89	1214	405	414
hydrophobic	Fucales	NC033408(82)	nad4	GCT (A) => GTT (V)	1	1283	428	437
hydrophobic	Fucales	NC033408(82)	nad5	GCT (A) => GTT (V)	1	1283	428	430
hydrophobic	Fucales	NC033408(82)	nad6	CCC (P) => CTC (L)	1	563	188	188
hydrophobic	Fucales	NC033408(82)	nad9	CTT (L) => TTT (F)	1	352	118	121
hydrophobic	Fucales	NC033408(82)	rpl16	CTT (L) => TTT (F)	0.89	214	72	123
hydrophobic	Fucales	NC033408(82)	rpl16	GCC (A) => GTC (V)	1	251	84	135
hydrophobic	Fucales	NC033408(82)	rpl5	CCT (P) => CTT (L)	1	92	31	40
hydrophobic	Fucales	NC033408(82)	rpl5	CCT (P) => TTT (F)	1	187	63	88
hydrophobic	Fucales	NC033408(82)	rpl5	CCT (P) => TTT (F)	1	188	63	88
hydrophobic	Fucales	NC033408(82)	rps10	CCT (P) => CTT (L)	1	233	78	85
hydrophobic	Fucales	NC033408(82)	rps13	CCT (P) => CTT (L)	0.6	5	2	6
hydrophobic	Fucales	NC033408(82)	rps2	CTT (L) => TTT (F)	0.57	226	76	78
hydrophobic	Fucales	NC033408(82)	rps3	GCT (A) => GTT (V)	0.86	317	106	405
hydrophobic	Fucales	NC033408(82)	rps3	CCG (P) => CTG (L)	1	401	134	433
hydrophobic	Fucales	NC033408(82)	rps3	GCT (A) => GTT (V)	1	806	269	583
hydrophobic	Fucales	NC033408(82)	rps4	CCG (P) => CTG (L)	1	14	5	17
hydrophobic	Fucales	NC033408(82)	rps4	CCT (P) => CTT (L)	0.83	764	255	400
hydrophobic	Fucales	NC033408(82)	rps7	CTT (L) => TTT (F)	0.62	124	42	42
hydrophobic	Fucales	NC033408(82)	rps7	GCA (A) => GTA (V)	0.62	155	52	52
hydrophobic	Fucales	NC033408(82)	rps7	GCG (A) => GTG (V)	0.88	296	99	109
hydrophobic	Fucales	NC034272(79)	atp6	CTT (L) => TTT (F)	0.83	367	123	129
hydrophobic	Fucales	NC034272(79)	atp6	CCG (P) => CTG (L)	1	479	160	166
hydrophobic	Fucales	NC034272(79)	atp9	GCT (A) => GTT (V)	1	221	74	74
hydrophobic	Fucales	NC034272(79)	cob	GCT (A) => GTT (V)	0.77	143	48	55
hydrophobic	Fucales	NC034272(79)	cob	GCG (A) => GTG (V)	0.92	377	126	133
hydrophobic	Fucales	NC034272(79)	cob	GCG (A) => GTG (V)	0.92	749	250	257
hydrophobic	Fucales	NC034272(79)	cob	GCT (A) => GTT (V)	1	893	298	305
hydrophobic	Fucales	NC034272(79)	cox1	GCT (A) => GTT (V)	1	437	146	146
hydrophobic	Fucales	NC034272(79)	cox1	GCT (A) => GTT (V)	0.89	542	181	181
hydrophobic	Fucales	NC034272(79)	cox1	GCT (A) => GTT (V)	1	1232	411	411
hydrophobic	Fucales	NC034272(79)	cox3	GCG (A) => GTG (V)	0.75	242	81	81
hydrophobic	Fucales	NC034272(79)	cox3	GCG (A) => GTG (V)	1	389	130	130
hydrophobic	Fucales	NC034272(79)	cox3	CTT (L) => TTT (F)	0.75	412	138	138
hydrophobic	Fucales	NC034272(79)	nad1	CCT (P) => CTT (L)	1	317	106	106
hydrophobic	Fucales	NC034272(79)	nad1	CTT (L) => TTT (F)	1	859	287	290
hydrophobic	Fucales	NC034272(79)	nad2	CGG (R) => TGG (W)	1	151	51	51
hydrophobic	Fucales	NC034272(79)	nad2	CTC (L) => TTC (F)	1	676	226	235
hydrophobic	Fucales	NC034272(79)	nad2	GCC (A) => GTC (V)	1	698	233	242
hydrophobic	Fucales	NC034272(79)	nad2	CTT (L) => TTT (F)	1	1216	406	415
hydrophobic	Fucales	NC034272(79)	nad2	CTT (L) => TTT (F)	0.67	1255	419	428
hydrophobic	Fucales	NC034272(79)	nad3	GCT (A) => GTT (V)	0.73	80	27	27
hydrophobic	Fucales	NC034272(79)	nad3	GCT (A) => GTT (V)	1	251	84	86
hydrophobic	Fucales	NC034272(79)	nad3	CCA (P) => CTA (L)	1	272	91	93
hydrophobic	Fucales	NC034272(79)	nad4	GCC (A) => GTC (V)	1	293	98	107
hydrophobic	Fucales	NC034272(79)	nad4	GCT (A) => GTT (V)	1	650	217	226
hydrophobic	Fucales	NC034272(79)	nad4	CTT (L) => TTT (F)	0.67	1117	373	382
hydrophobic	Fucales	NC034272(79)	nad4	GCG (A) => GTG (V)	0.89	1214	405	414
hydrophobic	Fucales	NC034272(79)	nad4	GCT (A) => GTT (V)	1	1283	428	437
hydrophobic	Fucales	NC034272(79)	nad5	GCT (A) => GTT (V)	1	1283	428	430
hydrophobic	Fucales	NC034272(79)	nad6	CCC (P) => CTC (L)	1	563	188	188
hydrophobic	Fucales	NC034272(79)	nad9	CTC (L) => TTC (F)	1	352	118	121
hydrophobic	Fucales	NC034272(79)	rpl16	CTT (L) => TTT (F)	0.89	214	72	123
hydrophobic	Fucales	NC034272(79)	rpl16	GCC (A) => GTC (V)	1	251	84	135
hydrophobic	Fucales	NC034272(79)	rps13	CCT (P) => CTT (L)	0.6	5	2	6
hydrophobic	Fucales	NC034272(79)	rps2	CTT (L) => TTT (F)	0.57	226	76	80
hydrophobic	Fucales	NC034272(79)	rps3	GCA (A) => GTA (V)	0.86	317	106	405
hydrophobic	Fucales	NC034272(79)	rps3	CCG (P) => CTG (L)	1	401	134	433
hydrophobic	Fucales	NC034272(79)	rps3	CTC (L) => TTC (F)	1	598	200	511
hydrophobic	Fucales	NC034272(79)	rps3	GCT (A) => GTT (V)	1	806	269	583
hydrophobic	Fucales	NC034272(79)	rps4	CCA (P) => CTA (L)	1	14	5	17
hydrophobic	Fucales	NC034272(79)	rps4	CCA (P) => CTA (L)	1	683	228	274
hydrophobic	Fucales	NC034272(79)	rps7	CTT (L) => TTT (F)	0.62	124	42	42
hydrophobic	Fucales	NC034272(79)	rps7	GCA (A) => GTA (V)	0.62	155	52	52
hydrophobic	Fucales	NC034272(79)	rps7	GCG (A) => GTG (V)	0.88	296	99	102
hydrophobic	Fucales	NC034672(95)	atp6	GCG (A) => GTG (V)	0.92	242	81	87
hydrophobic	Fucales	NC034672(95)	atp6	CTT (L) => TTT (F)	0.83	367	123	129
hydrophobic	Fucales	NC034672(95)	atp6	CCT (P) => CTT (L)	1	479	160	166
hydrophobic	Fucales	NC034672(95)	atp8	CTT (L) => TTT (F)	1	58	20	20
hydrophobic	Fucales	NC034672(95)	atp9	GCT (A) => GTT (V)	1	221	74	74
hydrophobic	Fucales	NC034672(95)	cob	GCC (A) => GTC (V)	0.77	143	48	55
hydrophobic	Fucales	NC034672(95)	cob	GCC (A) => GTC (V)	1	353	118	125
hydrophobic	Fucales	NC034672(95)	cob	GCA (A) => GTA (V)	0.92	377	126	133
hydrophobic	Fucales	NC034672(95)	cob	CTT (L) => TTT (F)	0.92	718	240	247
hydrophobic	Fucales	NC034672(95)	cob	GCT (A) => GTT (V)	0.92	749	250	257
hydrophobic	Fucales	NC034672(95)	cob	GCT (A) => GTT (V)	1	893	298	305
hydrophobic	Fucales	NC034672(95)	cox1	GCG (A) => GTG (V)	1	437	146	146
hydrophobic	Fucales	NC034672(95)	cox1	GCA (A) => GTA (V)	0.89	542	181	181
hydrophobic	Fucales	NC034672(95)	cox1	GCA (A) => GTA (V)	1	1232	411	411
hydrophobic	Fucales	NC034672(95)	cox2	GCG (A) => GTG (V)	0.84	2555	852	852
hydrophobic	Fucales	NC034672(95)	cox3	GCC (A) => GTC (V)	0.75	242	81	81
hydrophobic	Fucales	NC034672(95)	cox3	GCA (A) => GTA (V)	1	389	130	130
hydrophobic	Fucales	NC034672(95)	cox3	CTT (L) => TTT (F)	0.75	412	138	138
hydrophobic	Fucales	NC034672(95)	cox3	GCG (A) => GTG (V)	0.75	512	171	171
hydrophobic	Fucales	NC034672(95)	nad1	CCT (P) => CTT (L)	1	317	106	106
hydrophobic	Fucales	NC034672(95)	nad2	CTT (L) => TTT (F)	1	319	107	110
hydrophobic	Fucales	NC034672(95)	nad2	GCA (A) => GTA (V)	1	698	233	242
hydrophobic	Fucales	NC034672(95)	nad2	CTT (L) => TTT (F)	1	1222	408	417
hydrophobic	Fucales	NC034672(95)	nad2	CTT (L) => TTT (F)	0.67	1261	421	430
hydrophobic	Fucales	NC034672(95)	nad3	GCG (A) => GTG (V)	0.73	80	27	27
hydrophobic	Fucales	NC034672(95)	nad3	CTT (L) => TTT (F)	0.86	235	79	81
hydrophobic	Fucales	NC034672(95)	nad3	GCA (A) => GTA (V)	1	251	84	86
hydrophobic	Fucales	NC034672(95)	nad4	GCA (A) => GTA (V)	1	293	98	107
hydrophobic	Fucales	NC034672(95)	nad4	GCT (A) => GTT (V)	1	650	217	226
hydrophobic	Fucales	NC034672(95)	nad4	CTT (L) => TTT (F)	0.67	1117	373	382
hydrophobic	Fucales	NC034672(95)	nad4	GCT (A) => GTT (V)	1	1283	428	437
hydrophobic	Fucales	NC034672(95)	nad5	CTT (L) => TTT (F)	0.8	112	38	38
hydrophobic	Fucales	NC034672(95)	nad5	GCT (A) => GTT (V)	1	1283	428	430
hydrophobic	Fucales	NC034672(95)	nad5	CTT (L) => TTT (F)	0.9	1816	606	609
hydrophobic	Fucales	NC034672(95)	nad6	CTT (L) => TTT (F)	0.7	100	34	34
hydrophobic	Fucales	NC034672(95)	nad6	GCA (A) => GTA (V)	0.9	386	129	132
hydrophobic	Fucales	NC034672(95)	nad6	CCA (P) => CTA (L)	1	563	188	191
hydrophobic	Fucales	NC034672(95)	rpl16	CTT (L) => TTT (F)	1	91	31	72
hydrophobic	Fucales	NC034672(95)	rpl16	GCT (A) => GTT (V)	1	248	83	135
hydrophobic	Fucales	NC034672(95)	rpl2	GCT (A) => GTT (V)	1	101	34	34
hydrophobic	Fucales	NC034672(95)	rpl5	GCA (A) => GTA (V)	0.89	74	25	34
hydrophobic	Fucales	NC034672(95)	rpl5	CCT (P) => TTT (F)	0.78	187	63	73
hydrophobic	Fucales	NC034672(95)	rpl5	CCT (P) => TTT (F)	0.78	188	63	73
hydrophobic	Fucales	NC034672(95)	rpl5	CTT (L) => TTT (F)	1	442	148	184
hydrophobic	Fucales	NC034672(95)	rps13	CCT (P) => CTT (L)	0.6	5	2	6
hydrophobic	Fucales	NC034672(95)	rps2	CTT (L) => TTT (F)	0.57	226	76	79
hydrophobic	Fucales	NC034672(95)	rps2	GCA (A) => GTA (V)	0.71	473	158	234
hydrophobic	Fucales	NC034672(95)	rps3	GCT (A) => GTT (V)	0.86	317	106	405
hydrophobic	Fucales	NC034672(95)	rps3	CCA (P) => CTA (L)	1	401	134	433
hydrophobic	Fucales	NC034672(95)	rps4	CCT (P) => CTT (L)	1	14	5	17
hydrophobic	Fucales	NC034672(95)	rps4	CCT (P) => CTT (L)	0.83	146	49	61
hydrophobic	Fucales	NC034672(95)	rps4	CCC (P) => CTC (L)	1	224	75	87
hydrophobic	Fucales	NC034672(95)	rps4	CCT (P) => CTT (L)	1	680	227	269
hydrophobic	Fucales	NC034672(95)	rps4	GCC (A) => GTC (V)	0.83	785	262	403
hydrophobic	Fucales	NC034672(95)	rps7	CTT (L) => TTT (F)	0.62	100	34	34
hydrophobic	Fucales	NC034672(95)	rps7	GCG (A) => GTG (V)	0.62	131	44	44
hydrophobic	Fucales	NC034672(95)	rps7	CGG (R) => TGG (W)	1	508	170	184
hydrophobic	Fucales	NC038156(79)	atp6	CTT (L) => TTT (F)	0.83	367	123	129
hydrophobic	Fucales	NC038156(79)	atp6	CCG (P) => CTG (L)	1	479	160	166
hydrophobic	Fucales	NC038156(79)	atp9	GCT (A) => GTT (V)	1	221	74	74
hydrophobic	Fucales	NC038156(79)	cob	GCT (A) => GTT (V)	0.77	143	48	55
hydrophobic	Fucales	NC038156(79)	cob	GCG (A) => GTG (V)	0.92	377	126	133
hydrophobic	Fucales	NC038156(79)	cob	GCG (A) => GTG (V)	0.92	749	250	257
hydrophobic	Fucales	NC038156(79)	cob	GCC (A) => GTC (V)	1	893	298	305
hydrophobic	Fucales	NC038156(79)	cox1	GCT (A) => GTT (V)	1	437	146	146
hydrophobic	Fucales	NC038156(79)	cox1	GCG (A) => GTG (V)	0.89	542	181	181
hydrophobic	Fucales	NC038156(79)	cox1	GCT (A) => GTT (V)	1	1232	411	411
hydrophobic	Fucales	NC038156(79)	cox3	GCG (A) => GTG (V)	0.75	242	81	81
hydrophobic	Fucales	NC038156(79)	cox3	GCA (A) => GTA (V)	1	389	130	130
hydrophobic	Fucales	NC038156(79)	cox3	CTT (L) => TTT (F)	0.75	412	138	138
hydrophobic	Fucales	NC038156(79)	nad1	CCT (P) => CTT (L)	1	317	106	106
hydrophobic	Fucales	NC038156(79)	nad1	CTT (L) => TTT (F)	1	859	287	290
hydrophobic	Fucales	NC038156(79)	nad2	CGG (R) => TGG (W)	1	151	51	51
hydrophobic	Fucales	NC038156(79)	nad2	GCC (A) => GTC (V)	1	698	233	245
hydrophobic	Fucales	NC038156(79)	nad2	CTT (L) => TTT (F)	1	1216	406	418
hydrophobic	Fucales	NC038156(79)	nad2	CTT (L) => TTT (F)	0.67	1255	419	431
hydrophobic	Fucales	NC038156(79)	nad3	GCT (A) => GTT (V)	0.73	80	27	27
hydrophobic	Fucales	NC038156(79)	nad3	GCT (A) => GTT (V)	1	251	84	86
hydrophobic	Fucales	NC038156(79)	nad3	CCG (P) => CTG (L)	1	272	91	93
hydrophobic	Fucales	NC038156(79)	nad4	GCT (A) => GTT (V)	1	293	98	107
hydrophobic	Fucales	NC038156(79)	nad4	GCT (A) => GTT (V)	1	650	217	226
hydrophobic	Fucales	NC038156(79)	nad4	CTT (L) => TTT (F)	0.67	1117	373	382
hydrophobic	Fucales	NC038156(79)	nad4	GCG (A) => GTG (V)	0.89	1214	405	414
hydrophobic	Fucales	NC038156(79)	nad4	GCT (A) => GTT (V)	1	1283	428	437
hydrophobic	Fucales	NC038156(79)	nad5	GCC (A) => GTC (V)	1	1283	428	430
hydrophobic	Fucales	NC038156(79)	nad5	CTT (L) => TTT (F)	1	1570	524	527
hydrophobic	Fucales	NC038156(79)	nad6	CCT (P) => CTT (L)	1	563	188	188
hydrophobic	Fucales	NC038156(79)	nad9	CTT (L) => TTT (F)	1	352	118	121
hydrophobic	Fucales	NC038156(79)	rpl16	CTT (L) => TTT (F)	0.89	214	72	123
hydrophobic	Fucales	NC038156(79)	rpl16	GCC (A) => GTC (V)	1	251	84	135
hydrophobic	Fucales	NC038156(79)	rps10	CCT (P) => CTT (L)	0.4	233	78	94
hydrophobic	Fucales	NC038156(79)	rps11	GCA (A) => GTA (V)	1	428	143	143
hydrophobic	Fucales	NC038156(79)	rps13	CCT (P) => CTT (L)	0.6	5	2	6
hydrophobic	Fucales	NC038156(79)	rps2	CTT (L) => TTT (F)	0.57	226	76	80
hydrophobic	Fucales	NC038156(79)	rps3	CTC (L) => TTC (F)	1	598	200	531
hydrophobic	Fucales	NC038156(79)	rps3	GCC (A) => GTC (V)	1	806	269	603
hydrophobic	Fucales	NC038156(79)	rps4	CCA (P) => CTA (L)	1	14	5	17
hydrophobic	Fucales	NC038156(79)	rps4	CCG (P) => CTG (L)	1	749	250	394
hydrophobic	Fucales	NC038156(79)	rps4	CCT (P) => CTT (L)	0.83	764	255	399
hydrophobic	Fucales	NC038156(79)	rps7	CTT (L) => TTT (F)	0.62	124	42	42
hydrophobic	Fucales	NC038156(79)	rps7	GCA (A) => GTA (V)	0.62	155	52	52
hydrophobic	Fucales	NC038156(79)	rps7	GCG (A) => GTG (V)	0.88	296	99	102
hydrophobic	Ectocarpales	NC003055(87)	atp6	CTT (L) => TTT (F)	1	343	115	121
hydrophobic	Ectocarpales	NC003055(87)	atp6	CTC (L) => TTC (F)	0.83	367	123	129
hydrophobic	Ectocarpales	NC003055(87)	atp6	CTT (L) => TTT (F)	1	400	134	140
hydrophobic	Ectocarpales	NC003055(87)	atp6	CCC (P) => CTC (L)	1	476	159	166
hydrophobic	Ectocarpales	NC003055(87)	atp9	GCT (A) => GTT (V)	1	221	74	74
hydrophobic	Ectocarpales	NC003055(87)	atp9	CTT (L) => TTT (F)	1	223	75	75
hydrophobic	Ectocarpales	NC003055(87)	cob	GCC (A) => GTC (V)	0.77	143	48	55
hydrophobic	Ectocarpales	NC003055(87)	cob	GCC (A) => GTC (V)	1	173	58	65
hydrophobic	Ectocarpales	NC003055(87)	cob	GCT (A) => GTT (V)	1	350	117	125
hydrophobic	Ectocarpales	NC003055(87)	cob	GCG (A) => GTG (V)	0.92	374	125	133
hydrophobic	Ectocarpales	NC003055(87)	cob	GCG (A) => GTG (V)	0.69	569	190	198
hydrophobic	Ectocarpales	NC003055(87)	cob	CTT (L) => TTT (F)	1	703	235	243
hydrophobic	Ectocarpales	NC003055(87)	cob	GCT (A) => GTT (V)	1	890	297	305
hydrophobic	Ectocarpales	NC003055(87)	cox1	GCA (A) => GTA (V)	0.89	545	182	182
hydrophobic	Ectocarpales	NC003055(87)	cox1	GCC (A) => GTC (V)	1	1235	412	412
hydrophobic	Ectocarpales	NC003055(87)	cox2	CTC (L) => TTC (F)	1	208	70	70
hydrophobic	Ectocarpales	NC003055(87)	cox2	CTT (L) => TTT (F)	1	3343	1115	1115
hydrophobic	Ectocarpales	NC003055(87)	cox3	GCG (A) => GTG (V)	0.75	242	81	82
hydrophobic	Ectocarpales	NC003055(87)	cox3	GCA (A) => GTA (V)	1	389	130	131
hydrophobic	Ectocarpales	NC003055(87)	cox3	GCT (A) => GTT (V)	0.92	536	179	180
hydrophobic	Ectocarpales	NC003055(87)	nad1	CTT (L) => TTT (F)	1	340	114	114
hydrophobic	Ectocarpales	NC003055(87)	nad1	CTT (L) => TTT (F)	1	544	182	182
hydrophobic	Ectocarpales	NC003055(87)	nad2	GCC (A) => GTC (V)	1	698	233	242
hydrophobic	Ectocarpales	NC003055(87)	nad2	CCC (P) => TTC (F)	0.89	1408	470	479
hydrophobic	Ectocarpales	NC003055(87)	nad2	CCC (P) => TTC (F)	0.89	1409	470	479
hydrophobic	Ectocarpales	NC003055(87)	nad3	GCT (A) => GTT (V)	0.73	80	27	27
hydrophobic	Ectocarpales	NC003055(87)	nad3	CTT (L) => TTT (F)	0.86	235	79	81
hydrophobic	Ectocarpales	NC003055(87)	nad4	GCT (A) => GTT (V)	1	293	98	107
hydrophobic	Ectocarpales	NC003055(87)	nad4	CTC (L) => TTC (F)	0.67	550	184	193
hydrophobic	Ectocarpales	NC003055(87)	nad4	GCT (A) => GTT (V)	1	650	217	226
hydrophobic	Ectocarpales	NC003055(87)	nad4	GCC (A) => GTC (V)	1	1187	396	405
hydrophobic	Ectocarpales	NC003055(87)	nad4	GCC (A) => GTC (V)	1	1283	428	437
hydrophobic	Ectocarpales	NC003055(87)	nad5	GCA (A) => GTA (V)	1	1283	428	430
hydrophobic	Ectocarpales	NC003055(87)	nad5	CTT (L) => TTT (F)	0.9	1588	530	533
hydrophobic	Ectocarpales	NC003055(87)	nad5	CTT (L) => TTT (F)	0.9	1729	577	580
hydrophobic	Ectocarpales	NC003055(87)	nad6	CTT (L) => TTT (F)	0.7	100	34	34
hydrophobic	Ectocarpales	NC003055(87)	nad6	CCG (P) => CTG (L)	1	455	152	152
hydrophobic	Ectocarpales	NC003055(87)	rpl16	GCT (A) => GTT (V)	0.89	212	71	122
hydrophobic	Ectocarpales	NC003055(87)	rpl16	GCA (A) => GTA (V)	1	251	84	135
hydrophobic	Ectocarpales	NC003055(87)	rpl16	CTT (L) => TTT (F)	1	319	107	158
hydrophobic	Ectocarpales	NC003055(87)	rpl2	GCC (A) => GTC (V)	1	101	34	34
hydrophobic	Ectocarpales	NC003055(87)	rpl5	GCT (A) => GTT (V)	1	110	37	46
hydrophobic	Ectocarpales	NC003055(87)	rpl5	CTT (L) => TTT (F)	1	445	149	189
hydrophobic	Ectocarpales	NC003055(87)	rps10	CTT (L) => TTT (F)	0.4	250	84	92
hydrophobic	Ectocarpales	NC003055(87)	rps11	GCA (A) => GTA (V)	1	461	154	156
hydrophobic	Ectocarpales	NC003055(87)	rps13	CCT (P) => CTT (L)	0.6	5	2	6
hydrophobic	Ectocarpales	NC003055(87)	rps14	GCT (A) => GTT (V)	1	164	55	59
hydrophobic	Ectocarpales	NC003055(87)	rps2	CTT (L) => TTT (F)	0.57	226	76	79
hydrophobic	Ectocarpales	NC003055(87)	rps2	CTT (L) => TTT (F)	0.71	229	77	80
hydrophobic	Ectocarpales	NC003055(87)	rps3	GCA (A) => GTA (V)	1	77	26	123
hydrophobic	Ectocarpales	NC003055(87)	rps3	GCA (A) => GTA (V)	0.86	317	106	405
hydrophobic	Ectocarpales	NC003055(87)	rps3	GCG (A) => GTG (V)	1	518	173	479
hydrophobic	Ectocarpales	NC003055(87)	rps7	CTT (L) => TTT (F)	0.62	76	26	26
hydrophobic	Ectocarpales	NC003055(87)	rps7	GCC (A) => GTC (V)	0.62	107	36	36
hydrophobic	Ectocarpales	NC003055(87)	rps7	CTC (L) => TTC (F)	0.75	130	44	44
hydrophobic	Ectocarpales	NC003055(87)	rps7	GCC (A) => GTC (V)	0.88	164	55	66
hydrophobic	Ectocarpales	NC025240(85)	atp6	CTT (L) => TTT (F)	1	343	115	121
hydrophobic	Ectocarpales	NC025240(85)	atp6	CTT (L) => TTT (F)	0.83	367	123	129
hydrophobic	Ectocarpales	NC025240(85)	atp6	CCA (P) => CTA (L)	1	479	160	166
hydrophobic	Ectocarpales	NC025240(85)	atp9	GCT (A) => GTT (V)	1	221	74	74
hydrophobic	Ectocarpales	NC025240(85)	cob	GCT (A) => GTT (V)	0.77	143	48	55
hydrophobic	Ectocarpales	NC025240(85)	cob	GCT (A) => GTT (V)	1	353	118	125
hydrophobic	Ectocarpales	NC025240(85)	cob	GCA (A) => GTA (V)	0.92	377	126	133
hydrophobic	Ectocarpales	NC025240(85)	cob	GCA (A) => GTA (V)	0.69	572	191	198
hydrophobic	Ectocarpales	NC025240(85)	cob	CTT (L) => TTT (F)	1	706	236	243
hydrophobic	Ectocarpales	NC025240(85)	cob	GCT (A) => GTT (V)	1	893	298	305
hydrophobic	Ectocarpales	NC025240(85)	cob	CTT (L) => TTT (F)	1	919	307	314
hydrophobic	Ectocarpales	NC025240(85)	cox1	GCT (A) => GTT (V)	0.89	545	182	182
hydrophobic	Ectocarpales	NC025240(85)	cox1	GCT (A) => GTT (V)	1	1235	412	412
hydrophobic	Ectocarpales	NC025240(85)	cox3	GCG (A) => GTG (V)	0.75	242	81	81
hydrophobic	Ectocarpales	NC025240(85)	cox3	GCG (A) => GTG (V)	1	389	130	130
hydrophobic	Ectocarpales	NC025240(85)	cox3	GCA (A) => GTA (V)	0.92	536	179	179
hydrophobic	Ectocarpales	NC025240(85)	nad1	CTT (L) => TTT (F)	1	544	182	182
hydrophobic	Ectocarpales	NC025240(85)	nad2	GCA (A) => GTA (V)	1	698	233	242
hydrophobic	Ectocarpales	NC025240(85)	nad2	CTT (L) => TTT (F)	1	976	326	335
hydrophobic	Ectocarpales	NC025240(85)	nad3	GCC (A) => GTC (V)	0.73	80	27	27
hydrophobic	Ectocarpales	NC025240(85)	nad3	CTT (L) => TTT (F)	0.86	235	79	81
hydrophobic	Ectocarpales	NC025240(85)	nad4L	GCT (A) => GTT (V)	1	152	51	51
hydrophobic	Ectocarpales	NC025240(85)	nad4	GCC (A) => GTC (V)	1	293	98	107
hydrophobic	Ectocarpales	NC025240(85)	nad4	CTT (L) => TTT (F)	0.67	550	184	193
hydrophobic	Ectocarpales	NC025240(85)	nad4	GCT (A) => GTT (V)	1	650	217	226
hydrophobic	Ectocarpales	NC025240(85)	nad4	CTC (L) => TTC (F)	0.67	1117	373	382
hydrophobic	Ectocarpales	NC025240(85)	nad4	GCA (A) => GTA (V)	0.89	1214	405	414
hydrophobic	Ectocarpales	NC025240(85)	nad4	GCT (A) => GTT (V)	1	1283	428	437
hydrophobic	Ectocarpales	NC025240(85)	nad5	CTT (L) => TTT (F)	0.8	112	38	38
hydrophobic	Ectocarpales	NC025240(85)	nad5	GCA (A) => GTA (V)	1	1283	428	430
hydrophobic	Ectocarpales	NC025240(85)	nad5	CTT (L) => TTT (F)	0.9	1588	530	533
hydrophobic	Ectocarpales	NC025240(85)	nad5	CTT (L) => TTT (F)	0.9	1816	606	609
hydrophobic	Ectocarpales	NC025240(85)	nad6	CCA (P) => CTA (L)	1	689	230	237
hydrophobic	Ectocarpales	NC025240(85)	nad6	CTT (L) => TTT (F)	1	724	242	249
hydrophobic	Ectocarpales	NC025240(85)	rpl16	GCT (A) => GTT (V)	1	251	84	138
hydrophobic	Ectocarpales	NC025240(85)	rpl2	GCT (A) => GTT (V)	1	101	34	34
hydrophobic	Ectocarpales	NC025240(85)	rpl5	CCA (P) => CTA (L)	1	92	31	40
hydrophobic	Ectocarpales	NC025240(85)	rpl5	CTT (L) => TTT (F)	1	445	149	183
hydrophobic	Ectocarpales	NC025240(85)	rps13	CCT (P) => CTT (L)	0.6	5	2	6
hydrophobic	Ectocarpales	NC025240(85)	rps14	CTC (L) => TTC (F)	0.4	154	52	56
hydrophobic	Ectocarpales	NC025240(85)	rps2	CTT (L) => TTT (F)	0.57	226	76	79
hydrophobic	Ectocarpales	NC025240(85)	rps2	CCA (P) => CTA (L)	0.57	248	83	86
hydrophobic	Ectocarpales	NC025240(85)	rps2	CTT (L) => TTT (F)	0.86	469	157	232
hydrophobic	Ectocarpales	NC025240(85)	rps3	CCT (P) => CTT (L)	1	35	12	12
hydrophobic	Ectocarpales	NC025240(85)	rps3	GCT (A) => GTT (V)	0.86	317	106	405
hydrophobic	Ectocarpales	NC025240(85)	rps3	CCA (P) => CTA (L)	1	401	134	433
hydrophobic	Ectocarpales	NC025240(85)	rps3	CCT (P) => CTT (L)	0.57	626	209	513
hydrophobic	Ectocarpales	NC025240(85)	rps4	CCA (P) => CTA (L)	1	206	69	81
hydrophobic	Ectocarpales	NC025240(85)	rps7	CTT (L) => TTT (F)	0.62	79	27	27
hydrophobic	Ectocarpales	NC025240(85)	rps7	GCT (A) => GTT (V)	0.62	110	37	37
hydrophobic	Ectocarpales	NC025302(75)	atp6	CTT (L) => TTT (F)	1	343	115	121
hydrophobic	Ectocarpales	NC025302(75)	atp6	CTT (L) => TTT (F)	0.83	367	123	129
hydrophobic	Ectocarpales	NC025302(75)	atp6	CCA (P) => CTA (L)	1	479	160	166
hydrophobic	Ectocarpales	NC025302(75)	atp9	GCT (A) => GTT (V)	1	221	74	74
hydrophobic	Ectocarpales	NC025302(75)	cob	GCT (A) => GTT (V)	0.77	143	48	55
hydrophobic	Ectocarpales	NC025302(75)	cob	GCT (A) => GTT (V)	1	353	118	125
hydrophobic	Ectocarpales	NC025302(75)	cob	GCA (A) => GTA (V)	0.92	377	126	133
hydrophobic	Ectocarpales	NC025302(75)	cob	GCT (A) => GTT (V)	0.69	572	191	198
hydrophobic	Ectocarpales	NC025302(75)	cob	CTT (L) => TTT (F)	1	706	236	243
hydrophobic	Ectocarpales	NC025302(75)	cob	GCT (A) => GTT (V)	1	893	298	305
hydrophobic	Ectocarpales	NC025302(75)	cob	CTT (L) => TTT (F)	1	919	307	314
hydrophobic	Ectocarpales	NC025302(75)	cox1	GCG (A) => GTG (V)	0.89	545	182	182
hydrophobic	Ectocarpales	NC025302(75)	cox1	GCA (A) => GTA (V)	1	1235	412	412
hydrophobic	Ectocarpales	NC025302(75)	cox3	GCG (A) => GTG (V)	0.75	242	81	81
hydrophobic	Ectocarpales	NC025302(75)	cox3	GCA (A) => GTA (V)	1	389	130	130
hydrophobic	Ectocarpales	NC025302(75)	cox3	GCA (A) => GTA (V)	0.92	536	179	179
hydrophobic	Ectocarpales	NC025302(75)	nad2	GCA (A) => GTA (V)	1	698	233	243
hydrophobic	Ectocarpales	NC025302(75)	nad2	CTT (L) => TTT (F)	1	976	326	336
hydrophobic	Ectocarpales	NC025302(75)	nad3	GCT (A) => GTT (V)	0.73	80	27	27
hydrophobic	Ectocarpales	NC025302(75)	nad3	CTT (L) => TTT (F)	0.86	235	79	81
hydrophobic	Ectocarpales	NC025302(75)	nad4L	GCT (A) => GTT (V)	1	152	51	51
hydrophobic	Ectocarpales	NC025302(75)	nad4	GCT (A) => GTT (V)	0.67	32	11	20
hydrophobic	Ectocarpales	NC025302(75)	nad4	GCA (A) => GTA (V)	1	293	98	107
hydrophobic	Ectocarpales	NC025302(75)	nad4	CTT (L) => TTT (F)	0.67	550	184	193
hydrophobic	Ectocarpales	NC025302(75)	nad4	GCT (A) => GTT (V)	1	650	217	226
hydrophobic	Ectocarpales	NC025302(75)	nad4	CTT (L) => TTT (F)	0.67	1117	373	382
hydrophobic	Ectocarpales	NC025302(75)	nad4	GCA (A) => GTA (V)	0.89	1214	405	414
hydrophobic	Ectocarpales	NC025302(75)	nad4	GCT (A) => GTT (V)	1	1283	428	437
hydrophobic	Ectocarpales	NC025302(75)	nad5	GCT (A) => GTT (V)	1	1283	428	430
hydrophobic	Ectocarpales	NC025302(75)	nad6	CTT (L) => TTT (F)	0.7	100	34	34
hydrophobic	Ectocarpales	NC025302(75)	rpl16	GCA (A) => GTA (V)	1	251	84	135
hydrophobic	Ectocarpales	NC025302(75)	rpl2	GCT (A) => GTT (V)	1	101	34	34
hydrophobic	Ectocarpales	NC025302(75)	rpl5	CCT (P) => TTT (F)	0.78	187	63	72
hydrophobic	Ectocarpales	NC025302(75)	rpl5	CCT (P) => TTT (F)	0.78	188	63	72
hydrophobic	Ectocarpales	NC025302(75)	rpl5	CTT (L) => TTT (F)	1	445	149	185
hydrophobic	Ectocarpales	NC025302(75)	rps13	CCT (P) => CTT (L)	0.6	5	2	6
hydrophobic	Ectocarpales	NC025302(75)	rps2	CTT (L) => TTT (F)	0.57	226	76	79
hydrophobic	Ectocarpales	NC025302(75)	rps3	CCA (P) => CTA (L)	0.71	401	134	455
hydrophobic	Ectocarpales	NC025302(75)	rps3	GCA (A) => GTA (V)	1	410	137	458
hydrophobic	Ectocarpales	NC025302(75)	rps3	CCA (P) => CTA (L)	0.57	626	209	530
hydrophobic	Ectocarpales	NC025302(75)	rps7	CTT (L) => TTT (F)	0.62	82	28	28
hydrophobic	Ectocarpales	NC025302(75)	rps7	GCT (A) => GTT (V)	0.62	113	38	38
hydrophobic	Ectocarpales	NC025302(75)	rps7	GCT (A) => GTT (V)	0.5	218	73	76
hydrophobic	Ectocarpales	NC030223 (88)	atp6	CTT (L) => TTT (F)	1	343	115	121
hydrophobic	Ectocarpales	NC030223 (88)	atp6	CTT (L) => TTT (F)	0.83	367	123	129
hydrophobic	Ectocarpales	NC030223 (88)	atp6	CCA (P) => CTA (L)	1	479	160	166
hydrophobic	Ectocarpales	NC030223 (88)	atp9	GCT (A) => GTT (V)	1	221	74	74
hydrophobic	Ectocarpales	NC030223 (88)	cob	GCT (A) => GTT (V)	0.77	143	48	55
hydrophobic	Ectocarpales	NC030223 (88)	cob	GCT (A) => GTT (V)	1	353	118	125
hydrophobic	Ectocarpales	NC030223 (88)	cob	GCA (A) => GTA (V)	0.92	377	126	133
hydrophobic	Ectocarpales	NC030223 (88)	cob	GCA (A) => GTA (V)	0.69	572	191	198
hydrophobic	Ectocarpales	NC030223 (88)	cob	CTT (L) => TTT (F)	1	706	236	243
hydrophobic	Ectocarpales	NC030223 (88)	cob	GCG (A) => GTG (V)	1	893	298	305
hydrophobic	Ectocarpales	NC030223 (88)	cox1	GCA (A) => GTA (V)	0.89	545	182	182
hydrophobic	Ectocarpales	NC030223 (88)	cox1	GCA (A) => GTA (V)	1	1235	412	412
hydrophobic	Ectocarpales	NC030223 (88)	cox2	CTT (L) => TTT (F)	1	223	75	75
hydrophobic	Ectocarpales	NC030223 (88)	cox3	GCT (A) => GTT (V)	0.75	242	81	81
hydrophobic	Ectocarpales	NC030223 (88)	cox3	GCT (A) => GTT (V)	1	389	130	130
hydrophobic	Ectocarpales	NC030223 (88)	cox3	GCA (A) => GTA (V)	0.92	536	179	179
hydrophobic	Ectocarpales	NC030223 (88)	nad1	CTT (L) => TTT (F)	1	544	182	182
hydrophobic	Ectocarpales	NC030223 (88)	nad2	GCC (A) => GTC (V)	1	698	233	242
hydrophobic	Ectocarpales	NC030223 (88)	nad3	GCC (A) => GTC (V)	0.73	80	27	27
hydrophobic	Ectocarpales	NC030223 (88)	nad3	CTT (L) => TTT (F)	0.86	235	79	81
hydrophobic	Ectocarpales	NC030223 (88)	nad4L	GCT (A) => GTT (V)	1	152	51	51
hydrophobic	Ectocarpales	NC030223 (88)	nad4	GCT (A) => GTT (V)	1	293	98	107
hydrophobic	Ectocarpales	NC030223 (88)	nad4	CTT (L) => TTT (F)	0.67	550	184	193
hydrophobic	Ectocarpales	NC030223 (88)	nad4	GCT (A) => GTT (V)	1	650	217	226
hydrophobic	Ectocarpales	NC030223 (88)	nad4	CTT (L) => TTT (F)	0.67	1117	373	382
hydrophobic	Ectocarpales	NC030223 (88)	nad4	GCT (A) => GTT (V)	0.89	1214	405	414
hydrophobic	Ectocarpales	NC030223 (88)	nad4	GCT (A) => GTT (V)	1	1283	428	437
hydrophobic	Ectocarpales	NC030223 (88)	nad5	CTT (L) => TTT (F)	0.8	112	38	38
hydrophobic	Ectocarpales	NC030223 (88)	nad5	GCA (A) => GTA (V)	1	1283	428	430
hydrophobic	Ectocarpales	NC030223 (88)	nad5	CTT (L) => TTT (F)	1	1570	524	527
hydrophobic	Ectocarpales	NC030223 (88)	nad5	CTT (L) => TTT (F)	0.8	1636	546	549
hydrophobic	Ectocarpales	NC030223 (88)	nad5	CTT (L) => TTT (F)	0.9	1675	559	562
hydrophobic	Ectocarpales	NC030223 (88)	nad5	CTT (L) => TTT (F)	1	1738	580	583
hydrophobic	Ectocarpales	NC030223 (88)	nad6	CTT (L) => TTT (F)	0.7	100	34	34
hydrophobic	Ectocarpales	NC030223 (88)	nad6	GCA (A) => GTA (V)	1	260	87	87
hydrophobic	Ectocarpales	NC030223 (88)	rpl16	GCC (A) => GTC (V)	1	251	84	135
hydrophobic	Ectocarpales	NC030223 (88)	rpl2	GCA (A) => GTA (V)	1	101	34	34
hydrophobic	Ectocarpales	NC030223 (88)	rpl5	GCA (A) => GTA (V)	0.89	74	25	34
hydrophobic	Ectocarpales	NC030223 (88)	rpl5	CCT (P) => TTT (F)	0.78	187	63	73
hydrophobic	Ectocarpales	NC030223 (88)	rpl5	CCT (P) => TTT (F)	0.78	188	63	73
hydrophobic	Ectocarpales	NC030223 (88)	rpl5	CTT (L) => TTT (F)	1	445	149	180
hydrophobic	Ectocarpales	NC030223 (88)	rps10	CTC (L) => TTC (F)	0.4	256	86	96
hydrophobic	Ectocarpales	NC030223 (88)	rps13	CCT (P) => CTT (L)	0.6	5	2	6
hydrophobic	Ectocarpales	NC030223 (88)	rps2	CTT (L) => TTT (F)	0.57	226	76	78
hydrophobic	Ectocarpales	NC030223 (88)	rps3	GCA (A) => GTA (V)	1	77	26	123
hydrophobic	Ectocarpales	NC030223 (88)	rps3	CTT (L) => TTT (F)	1	112	38	308
hydrophobic	Ectocarpales	NC030223 (88)	rps3	CCT (P) => CTT (L)	1	401	134	431
hydrophobic	Ectocarpales	NC030223 (88)	rps4	CCA (P) => CTA (L)	0.83	218	73	85
hydrophobic	Ectocarpales	NC030223 (88)	rps4	CCT (P) => CTT (L)	0.83	599	200	239
hydrophobic	Ectocarpales	NC030223 (88)	rps4	CCT (P) => CTT (L)	1	662	221	267
hydrophobic	Ectocarpales	NC030223 (88)	rps4	GCG (A) => GTG (V)	0.83	722	241	295
hydrophobic	Ectocarpales	NC030223 (88)	rps7	CTT (L) => TTT (F)	0.62	82	28	28
hydrophobic	Ectocarpales	NC030223 (88)	rps7	GCT (A) => GTT (V)	0.62	113	38	38
hydrophobic	Ectocarpales	NC030223 (88)	rps7	CTT (L) => TTT (F)	0.75	136	46	46
hydrophobic	Ectocarpales	NC030223 (88)	rps7	GCG (A) => GTG (V)	0.5	218	73	76
hydrophobic	Ectocarpales	NC032046(77)	atp6	CTT (L) => TTT (F)	1	343	115	121
hydrophobic	Ectocarpales	NC032046(77)	atp6	CTC (L) => TTC (F)	0.83	367	123	129
hydrophobic	Ectocarpales	NC032046(77)	atp6	CCT (P) => CTT (L)	1	479	160	166
hydrophobic	Ectocarpales	NC032046(77)	atp9	GCT (A) => GTT (V)	1	221	74	74
hydrophobic	Ectocarpales	NC032046(77)	cob	GCT (A) => GTT (V)	0.77	143	48	55
hydrophobic	Ectocarpales	NC032046(77)	cob	GCT (A) => GTT (V)	1	353	118	125
hydrophobic	Ectocarpales	NC032046(77)	cob	GCA (A) => GTA (V)	0.92	377	126	133
hydrophobic	Ectocarpales	NC032046(77)	cob	GCG (A) => GTG (V)	0.69	572	191	198
hydrophobic	Ectocarpales	NC032046(77)	cob	CTT (L) => TTT (F)	1	706	236	243
hydrophobic	Ectocarpales	NC032046(77)	cob	GCA (A) => GTA (V)	1	893	298	305
hydrophobic	Ectocarpales	NC032046(77)	cox1	GCA (A) => GTA (V)	0.89	539	180	180
hydrophobic	Ectocarpales	NC032046(77)	cox1	GCA (A) => GTA (V)	1	1229	410	410
hydrophobic	Ectocarpales	NC032046(77)	cox3	GCT (A) => GTT (V)	0.75	242	81	81
hydrophobic	Ectocarpales	NC032046(77)	cox3	GCG (A) => GTG (V)	1	389	130	130
hydrophobic	Ectocarpales	NC032046(77)	cox3	GCA (A) => GTA (V)	0.92	536	179	179
hydrophobic	Ectocarpales	NC032046(77)	nad1	CTT (L) => TTT (F)	1	544	182	182
hydrophobic	Ectocarpales	NC032046(77)	nad3	GCT (A) => GTT (V)	0.73	80	27	27
hydrophobic	Ectocarpales	NC032046(77)	nad3	CTT (L) => TTT (F)	0.86	235	79	81
hydrophobic	Ectocarpales	NC032046(77)	nad4	GCT (A) => GTT (V)	1	293	98	107
hydrophobic	Ectocarpales	NC032046(77)	nad4	CTT (L) => TTT (F)	0.67	550	184	193
hydrophobic	Ectocarpales	NC032046(77)	nad4	GCC (A) => GTC (V)	1	650	217	226
hydrophobic	Ectocarpales	NC032046(77)	nad4	CTT (L) => TTT (F)	0.67	1117	373	382
hydrophobic	Ectocarpales	NC032046(77)	nad4	GCT (A) => GTT (V)	1	1283	428	437
hydrophobic	Ectocarpales	NC032046(77)	nad5	CTT (L) => TTT (F)	0.8	112	38	38
hydrophobic	Ectocarpales	NC032046(77)	nad5	GCA (A) => GTA (V)	1	1283	428	430
hydrophobic	Ectocarpales	NC032046(77)	nad5	CCA (P) => CTA (L)	0.7	1931	644	648
hydrophobic	Ectocarpales	NC032046(77)	nad6	CTT (L) => TTT (F)	0.7	100	34	34
hydrophobic	Ectocarpales	NC032046(77)	rpl16	GCC (A) => GTC (V)	1	251	84	135
hydrophobic	Ectocarpales	NC032046(77)	rpl2	GCC (A) => GTC (V)	1	101	34	34
hydrophobic	Ectocarpales	NC032046(77)	rpl5	CCC (P) => CTC (L)	1	92	31	40
hydrophobic	Ectocarpales	NC032046(77)	rpl5	CTT (L) => TTT (F)	1	445	149	184
hydrophobic	Ectocarpales	NC032046(77)	rps10	CCT (P) => CTT (L)	0.4	92	31	31
hydrophobic	Ectocarpales	NC032046(77)	rps13	CCT (P) => CTT (L)	0.6	5	2	6
hydrophobic	Ectocarpales	NC032046(77)	rps2	CCA (P) => CTA (L)	0.57	248	83	86
hydrophobic	Ectocarpales	NC032046(77)	rps3	GCT (A) => GTT (V)	0.86	317	106	405
hydrophobic	Ectocarpales	NC032046(77)	rps3	CCT (P) => CTT (L)	1	401	134	433
hydrophobic	Ectocarpales	NC032046(77)	rps3	GCC (A) => GTC (V)	1	452	151	451
hydrophobic	Ectocarpales	NC032046(77)	rps7	CTT (L) => TTT (F)	0.62	76	26	26
hydrophobic	Ectocarpales	NC032046(77)	rps7	GCT (A) => GTT (V)	0.62	107	36	36
hydrophobic	Ectocarpales	NC036747(77)	atp6	CTT (L) => TTT (F)	1	343	115	121
hydrophobic	Ectocarpales	NC036747(77)	atp6	CTT (L) => TTT (F)	0.83	367	123	129
hydrophobic	Ectocarpales	NC036747(77)	atp6	CCT (P) => CTT (L)	1	479	160	166
hydrophobic	Ectocarpales	NC036747(77)	atp9	GCT (A) => GTT (V)	1	221	74	74
hydrophobic	Ectocarpales	NC036747(77)	cob	GCT (A) => GTT (V)	0.77	143	48	55
hydrophobic	Ectocarpales	NC036747(77)	cob	GCT (A) => GTT (V)	1	353	118	125
hydrophobic	Ectocarpales	NC036747(77)	cob	GCA (A) => GTA (V)	0.92	377	126	133
hydrophobic	Ectocarpales	NC036747(77)	cob	GCA (A) => GTA (V)	0.69	572	191	198
hydrophobic	Ectocarpales	NC036747(77)	cob	CTT (L) => TTT (F)	1	706	236	243
hydrophobic	Ectocarpales	NC036747(77)	cob	GCT (A) => GTT (V)	1	893	298	305
hydrophobic	Ectocarpales	NC036747(77)	cob	CTT (L) => TTT (F)	1	919	307	314
hydrophobic	Ectocarpales	NC036747(77)	cox1	GCG (A) => GTG (V)	0.89	545	182	182
hydrophobic	Ectocarpales	NC036747(77)	cox1	GCC (A) => GTC (V)	1	1235	412	412
hydrophobic	Ectocarpales	NC036747(77)	cox3	GCA (A) => GTA (V)	0.75	242	81	81
hydrophobic	Ectocarpales	NC036747(77)	cox3	GCT (A) => GTT (V)	1	389	130	130
hydrophobic	Ectocarpales	NC036747(77)	cox3	GCA (A) => GTA (V)	0.92	536	179	179
hydrophobic	Ectocarpales	NC036747(77)	nad1	CTT (L) => TTT (F)	1	544	182	182
hydrophobic	Ectocarpales	NC036747(77)	nad1	CTT (L) => TTT (F)	1	859	287	290
hydrophobic	Ectocarpales	NC036747(77)	nad1	CTT (L) => TTT (F)	1	961	321	324
hydrophobic	Ectocarpales	NC036747(77)	nad2	GCA (A) => GTA (V)	1	698	233	244
hydrophobic	Ectocarpales	NC036747(77)	nad2	CTT (L) => TTT (F)	1	976	326	337
hydrophobic	Ectocarpales	NC036747(77)	nad2	CTT (L) => TTT (F)	1	1228	410	421
hydrophobic	Ectocarpales	NC036747(77)	nad3	GCT (A) => GTT (V)	0.73	80	27	27
hydrophobic	Ectocarpales	NC036747(77)	nad3	CTT (L) => TTT (F)	0.86	235	79	81
hydrophobic	Ectocarpales	NC036747(77)	nad4L	GCT (A) => GTT (V)	1	152	51	51
hydrophobic	Ectocarpales	NC036747(77)	nad4	GCT (A) => GTT (V)	0.67	32	11	20
hydrophobic	Ectocarpales	NC036747(77)	nad4	GCT (A) => GTT (V)	1	293	98	107
hydrophobic	Ectocarpales	NC036747(77)	nad4	CTT (L) => TTT (F)	0.67	550	184	193
hydrophobic	Ectocarpales	NC036747(77)	nad4	GCT (A) => GTT (V)	1	650	217	226
hydrophobic	Ectocarpales	NC036747(77)	nad4	CTT (L) => TTT (F)	0.67	1117	373	382
hydrophobic	Ectocarpales	NC036747(77)	nad4	CTT (L) => TTT (F)	0.89	1120	374	383
hydrophobic	Ectocarpales	NC036747(77)	nad4	GCA (A) => GTA (V)	0.89	1214	405	414
hydrophobic	Ectocarpales	NC036747(77)	nad4	GCT (A) => GTT (V)	1	1283	428	437
hydrophobic	Ectocarpales	NC036747(77)	nad5	GCT (A) => GTT (V)	1	1283	428	430
hydrophobic	Ectocarpales	NC036747(77)	nad5	CTT (L) => TTT (F)	0.8	1690	564	567
hydrophobic	Ectocarpales	NC036747(77)	nad6	CTT (L) => TTT (F)	0.7	100	34	34
hydrophobic	Ectocarpales	NC036747(77)	nad6	CCT (P) => CTT (L)	0.8	536	179	184
hydrophobic	Ectocarpales	NC036747(77)	rpl16	GCA (A) => GTA (V)	1	251	84	135
hydrophobic	Ectocarpales	NC036747(77)	rpl2	GCT (A) => GTT (V)	1	101	34	34
hydrophobic	Ectocarpales	NC036747(77)	rpl5	CCT (P) => TTT (F)	0.78	187	63	72
hydrophobic	Ectocarpales	NC036747(77)	rpl5	CCT (P) => TTT (F)	0.78	188	63	72
hydrophobic	Ectocarpales	NC036747(77)	rpl5	CTT (L) => TTT (F)	1	445	149	185
hydrophobic	Ectocarpales	NC036747(77)	rps13	CCT (P) => CTT (L)	0.6	5	2	6
hydrophobic	Ectocarpales	NC036747(77)	rps2	CTT (L) => TTT (F)	0.57	226	76	79
hydrophobic	Ectocarpales	NC036747(77)	rps3	CCG (P) => CTG (L)	1	35	12	12
hydrophobic	Ectocarpales	NC036747(77)	rps3	GCA (A) => GTA (V)	0.86	317	106	411
hydrophobic	Ectocarpales	NC036747(77)	rps3	CCA (P) => CTA (L)	1	401	134	439
hydrophobic	Ectocarpales	NC036747(77)	rps3	CCT (P) => CTT (L)	0.57	626	209	526
hydrophobic	Ectocarpales	NC036747(77)	rps7	CTT (L) => TTT (F)	0.62	70	24	24
hydrophobic	Ectocarpales	NC036747(77)	rps7	GCT (A) => GTT (V)	0.62	101	34	34
hydrophobic	Ectocarpales	NC036747(77)	rps7	GCT (A) => GTT (V)	0.5	206	69	72
hydrophobic	Ectocarpales	NC040224 (82)	atp6	GCA (A) => GTA (V)	0.92	242	81	87
hydrophobic	Ectocarpales	NC040224 (82)	atp6	CCT (P) => CTT (L)	1	479	160	166
hydrophobic	Ectocarpales	NC040224 (82)	atp8	CCT (P) => CTT (L)	1	98	33	35
hydrophobic	Ectocarpales	NC040224 (82)	atp9	GCT (A) => GTT (V)	1	221	74	74
hydrophobic	Ectocarpales	NC040224 (82)	cob	GCC (A) => GTC (V)	0.77	143	48	55
hydrophobic	Ectocarpales	NC040224 (82)	cob	GCT (A) => GTT (V)	1	353	118	125
hydrophobic	Ectocarpales	NC040224 (82)	cob	GCC (A) => GTC (V)	0.92	356	119	126
hydrophobic	Ectocarpales	NC040224 (82)	cob	GCT (A) => GTT (V)	0.92	377	126	133
hydrophobic	Ectocarpales	NC040224 (82)	cob	CTT (L) => TTT (F)	1	706	236	243
hydrophobic	Ectocarpales	NC040224 (82)	cob	GCT (A) => GTT (V)	1	893	298	305
hydrophobic	Ectocarpales	NC040224 (82)	cob	CTT (L) => TTT (F)	1	919	307	314
hydrophobic	Ectocarpales	NC040224 (82)	cox1	GCC (A) => GTC (V)	0.89	545	182	182
hydrophobic	Ectocarpales	NC040224 (82)	cox1	GCC (A) => GTC (V)	1	1235	412	412
hydrophobic	Ectocarpales	NC040224 (82)	cox3	GCG (A) => GTG (V)	0.75	242	81	81
hydrophobic	Ectocarpales	NC040224 (82)	cox3	GCA (A) => GTA (V)	1	389	130	130
hydrophobic	Ectocarpales	NC040224 (82)	cox3	GCT (A) => GTT (V)	0.92	536	179	179
hydrophobic	Ectocarpales	NC040224 (82)	nad1	CTT (L) => TTT (F)	1	544	182	182
hydrophobic	Ectocarpales	NC040224 (82)	nad2	CGG (R) => TGG (W)	1	151	51	51
hydrophobic	Ectocarpales	NC040224 (82)	nad2	CTT (L) => TTT (F)	0.67	349	117	120
hydrophobic	Ectocarpales	NC040224 (82)	nad2	CTT (L) => TTT (F)	1	676	226	235
hydrophobic	Ectocarpales	NC040224 (82)	nad2	GCA (A) => GTA (V)	1	698	233	242
hydrophobic	Ectocarpales	NC040224 (82)	nad2	CTC (L) => TTC (F)	1	862	288	297
hydrophobic	Ectocarpales	NC040224 (82)	nad3	GCT (A) => GTT (V)	0.73	80	27	27
hydrophobic	Ectocarpales	NC040224 (82)	nad4	GCC (A) => GTC (V)	1	293	98	107
hydrophobic	Ectocarpales	NC040224 (82)	nad4	CTT (L) => TTT (F)	0.67	550	184	193
hydrophobic	Ectocarpales	NC040224 (82)	nad4	GCT (A) => GTT (V)	1	650	217	226
hydrophobic	Ectocarpales	NC040224 (82)	nad4	CTT (L) => TTT (F)	0.67	1117	373	382
hydrophobic	Ectocarpales	NC040224 (82)	nad4	GCT (A) => GTT (V)	0.89	1214	405	414
hydrophobic	Ectocarpales	NC040224 (82)	nad4	GCT (A) => GTT (V)	1	1283	428	437
hydrophobic	Ectocarpales	NC040224 (82)	nad5	GCC (A) => GTC (V)	1	1283	428	430
hydrophobic	Ectocarpales	NC040224 (82)	nad5	CTT (L) => TTT (F)	1	1714	572	577
hydrophobic	Ectocarpales	NC040224 (82)	nad6	CTT (L) => TTT (F)	0.7	100	34	34
hydrophobic	Ectocarpales	NC040224 (82)	nad6	CTT (L) => TTT (F)	1	388	130	130
hydrophobic	Ectocarpales	NC040224 (82)	nad6	CCA (P) => CTA (L)	1	656	219	219
hydrophobic	Ectocarpales	NC040224 (82)	nad7	CTT (L) => TTT (F)	1	1114	372	374
hydrophobic	Ectocarpales	NC040224 (82)	rpl16	GCT (A) => GTT (V)	1	251	84	135
hydrophobic	Ectocarpales	NC040224 (82)	rpl2	GCC (A) => GTC (V)	1	101	34	34
hydrophobic	Ectocarpales	NC040224 (82)	rpl5	CCA (P) => CTA (L)	1	92	31	40
hydrophobic	Ectocarpales	NC040224 (82)	rpl5	CTT (L) => TTT (F)	1	445	149	184
hydrophobic	Ectocarpales	NC040224 (82)	rps10	CCA (P) => CTA (L)	0.4	89	30	35
hydrophobic	Ectocarpales	NC040224 (82)	rps10	CTT (L) => TTT (F)	0.6	250	84	89
hydrophobic	Ectocarpales	NC040224 (82)	rps13	CCT (P) => CTT (L)	0.6	5	2	6
hydrophobic	Ectocarpales	NC040224 (82)	rps2	CTT (L) => TTT (F)	0.57	226	76	79
hydrophobic	Ectocarpales	NC040224 (82)	rps2	CTT (L) => TTT (F)	0.57	250	84	89
hydrophobic	Ectocarpales	NC040224 (82)	rps2	CCC (P) => CTC (L)	0.71	581	194	269
hydrophobic	Ectocarpales	NC040224 (82)	rps3	GCA (A) => GTA (V)	1	77	26	123
hydrophobic	Ectocarpales	NC040224 (82)	rps3	GCG (A) => GTG (V)	0.86	317	106	408
hydrophobic	Ectocarpales	NC040224 (82)	rps3	CCA (P) => CTA (L)	1	401	134	436
hydrophobic	Ectocarpales	NC040224 (82)	rps7	CTT (L) => TTT (F)	0.62	82	28	28
hydrophobic	Ectocarpales	NC040224 (82)	rps7	GCT (A) => GTT (V)	0.62	113	38	38
hydrophobic	Laminariales	KX073815(75)	atp6	CTT (L) => TTT (F)	1	343	115	121
hydrophobic	Laminariales	KX073815(75)	atp6	CCT (P) => CTT (L)	1	479	160	166
hydrophobic	Laminariales	KX073815(75)	atp9	GCT (A) => GTT (V)	1	221	74	74
hydrophobic	Laminariales	KX073815(75)	cob	GCT (A) => GTT (V)	0.77	143	48	55
hydrophobic	Laminariales	KX073815(75)	cob	GCA (A) => GTA (V)	0.92	377	126	133
hydrophobic	Laminariales	KX073815(75)	cob	GCT (A) => GTT (V)	0.69	572	191	198
hydrophobic	Laminariales	KX073815(75)	cob	GCG (A) => GTG (V)	1	893	298	305
hydrophobic	Laminariales	KX073815(75)	cob	CTT (L) => TTT (F)	1	919	307	314
hydrophobic	Laminariales	KX073815(75)	cox1	GCT (A) => GTT (V)	0.89	542	181	181
hydrophobic	Laminariales	KX073815(75)	cox1	GCT (A) => GTT (V)	1	1232	411	411
hydrophobic	Laminariales	KX073815(75)	cox2	CTT (L) => TTT (F)	1	193	65	65
hydrophobic	Laminariales	KX073815(75)	cox3	GCT (A) => GTT (V)	1	389	130	130
hydrophobic	Laminariales	KX073815(75)	cox3	GCC (A) => GTC (V)	0.92	536	179	179
hydrophobic	Laminariales	KX073815(75)	nad1	CTT (L) => TTT (F)	1	544	182	182
hydrophobic	Laminariales	KX073815(75)	nad2	GCA (A) => GTA (V)	1	698	233	242
hydrophobic	Laminariales	KX073815(75)	nad3	GCT (A) => GTT (V)	0.73	80	27	27
hydrophobic	Laminariales	KX073815(75)	nad3	CTT (L) => TTT (F)	0.86	235	79	81
hydrophobic	Laminariales	KX073815(75)	nad4	GCT (A) => GTT (V)	1	293	98	107
hydrophobic	Laminariales	KX073815(75)	nad4	CTT (L) => TTT (F)	0.67	355	119	128
hydrophobic	Laminariales	KX073815(75)	nad4	GCA (A) => GTA (V)	1	650	217	226
hydrophobic	Laminariales	KX073815(75)	nad4	CTT (L) => TTT (F)	0.67	1117	373	382
hydrophobic	Laminariales	KX073815(75)	nad4	GCT (A) => GTT (V)	0.89	1214	405	414
hydrophobic	Laminariales	KX073815(75)	nad4	GCT (A) => GTT (V)	1	1283	428	437
hydrophobic	Laminariales	KX073815(75)	nad4	CTT (L) => TTT (F)	1	1348	450	463
hydrophobic	Laminariales	KX073815(75)	nad5	CTT (L) => TTT (F)	0.8	112	38	38
hydrophobic	Laminariales	KX073815(75)	nad5	GCT (A) => GTT (V)	1	1283	428	430
hydrophobic	Laminariales	KX073815(75)	nad5	CTT (L) => TTT (F)	0.9	1816	606	609
hydrophobic	Laminariales	KX073815(75)	nad6	CTC (L) => TTC (F)	0.7	100	34	34
hydrophobic	Laminariales	KX073815(75)	nad7	GCC (A) => GTC (V)	1	734	245	245
hydrophobic	Laminariales	KX073815(75)	rpl16	GCC (A) => GTC (V)	1	245	82	135
hydrophobic	Laminariales	KX073815(75)	rpl2	GCA (A) => GTA (V)	1	101	34	34
hydrophobic	Laminariales	KX073815(75)	rpl2	CTT (L) => TTT (F)	1	319	107	384
hydrophobic	Laminariales	KX073815(75)	rpl5	CCA (P) => CTA (L)	1	92	31	40
hydrophobic	Laminariales	KX073815(75)	rpl5	GCA (A) => GTA (V)	0.78	347	116	147
hydrophobic	Laminariales	KX073815(75)	rpl5	CTT (L) => TTT (F)	1	445	149	182
hydrophobic	Laminariales	KX073815(75)	rps13	CCT (P) => CTT (L)	0.6	5	2	6
hydrophobic	Laminariales	KX073815(75)	rps2	CTT (L) => TTT (F)	0.57	226	76	80
hydrophobic	Laminariales	KX073815(75)	rps3	CCA (P) => CTA (L)	1	35	12	12
hydrophobic	Laminariales	KX073815(75)	rps3	GCT (A) => GTT (V)	0.86	317	106	414
hydrophobic	Laminariales	KX073815(75)	rps3	CCT (P) => CTT (L)	1	401	134	442
hydrophobic	Laminariales	KX073815(75)	rps7	CTT (L) => TTT (F)	0.62	145	49	49
hydrophobic	Laminariales	KX073815(75)	rps7	GCG (A) => GTG (V)	0.62	176	59	59
hydrophobic	Laminariales	KX073815(75)	rps7	CTT (L) => TTT (F)	0.75	199	67	67
hydrophobic	Laminariales	KX073815(75)	rps7	GCT (A) => GTT (V)	0.88	233	78	89
hydrophobic	Laminariales	NC004024(83)	atp6	CTT (L) => TTT (F)	1	343	115	121
hydrophobic	Laminariales	NC004024(83)	atp6	CCG (P) => CTG (L)	1	479	160	166
hydrophobic	Laminariales	NC004024(83)	atp9	GCT (A) => GTT (V)	1	221	74	74
hydrophobic	Laminariales	NC004024(83)	cob	GCT (A) => GTT (V)	0.77	143	48	55
hydrophobic	Laminariales	NC004024(83)	cob	GCA (A) => GTA (V)	0.92	377	126	133
hydrophobic	Laminariales	NC004024(83)	cob	GCG (A) => GTG (V)	1	893	298	305
hydrophobic	Laminariales	NC004024(83)	cob	CTT (L) => TTT (F)	1	919	307	314
hydrophobic	Laminariales	NC004024(83)	cox1	GCT (A) => GTT (V)	0.89	542	181	181
hydrophobic	Laminariales	NC004024(83)	cox1	GCG (A) => GTG (V)	1	1232	411	411
hydrophobic	Laminariales	NC004024(83)	cox2	CTT (L) => TTT (F)	1	193	65	65
hydrophobic	Laminariales	NC004024(83)	cox3	GCG (A) => GTG (V)	0.75	242	81	81
hydrophobic	Laminariales	NC004024(83)	cox3	GCT (A) => GTT (V)	1	389	130	130
hydrophobic	Laminariales	NC004024(83)	cox3	GCT (A) => GTT (V)	0.92	536	179	179
hydrophobic	Laminariales	NC004024(83)	nad1	CTT (L) => TTT (F)	1	544	182	182
hydrophobic	Laminariales	NC004024(83)	nad2	CGG (R) => TGG (W)	1	151	51	51
hydrophobic	Laminariales	NC004024(83)	nad2	GCT (A) => GTT (V)	1	698	233	242
hydrophobic	Laminariales	NC004024(83)	nad3	GCT (A) => GTT (V)	0.73	80	27	27
hydrophobic	Laminariales	NC004024(83)	nad3	CTT (L) => TTT (F)	0.86	235	79	81
hydrophobic	Laminariales	NC004024(83)	nad4	GCT (A) => GTT (V)	1	293	98	107
hydrophobic	Laminariales	NC004024(83)	nad4	CTT (L) => TTT (F)	0.67	355	119	128
hydrophobic	Laminariales	NC004024(83)	nad4	GCG (A) => GTG (V)	1	650	217	226
hydrophobic	Laminariales	NC004024(83)	nad4	CTT (L) => TTT (F)	0.67	1120	374	383
hydrophobic	Laminariales	NC004024(83)	nad4	GCG (A) => GTG (V)	0.89	1217	406	415
hydrophobic	Laminariales	NC004024(83)	nad4	GCT (A) => GTT (V)	1	1286	429	438
hydrophobic	Laminariales	NC004024(83)	nad4	CTT (L) => TTT (F)	1	1351	451	464
hydrophobic	Laminariales	NC004024(83)	nad5	GCT (A) => GTT (V)	1	1283	428	430
hydrophobic	Laminariales	NC004024(83)	nad5	GCT (A) => GTT (V)	0.8	1334	445	447
hydrophobic	Laminariales	NC004024(83)	nad5	CTT (L) => TTT (F)	0.9	1816	606	609
hydrophobic	Laminariales	NC004024(83)	nad6	CTT (L) => TTT (F)	0.7	100	34	34
hydrophobic	Laminariales	NC004024(83)	nad6	CCC (P) => CTC (L)	1	716	239	239
hydrophobic	Laminariales	NC004024(83)	nad7	GCG (A) => GTG (V)	1	734	245	245
hydrophobic	Laminariales	NC004024(83)	rpl16	GCT (A) => GTT (V)	1	251	84	135
hydrophobic	Laminariales	NC004024(83)	rpl2	GCA (A) => GTA (V)	1	101	34	34
hydrophobic	Laminariales	NC004024(83)	rpl2	CTT (L) => TTT (F)	1	319	107	373
hydrophobic	Laminariales	NC004024(83)	rpl5	GCA (A) => GTA (V)	0.89	74	25	34
hydrophobic	Laminariales	NC004024(83)	rpl5	CCA (P) => CTA (L)	1	92	31	40
hydrophobic	Laminariales	NC004024(83)	rpl5	CCC (P) => TTC (F)	0.78	187	63	73
hydrophobic	Laminariales	NC004024(83)	rpl5	CCC (P) => TTC (F)	0.78	188	63	73
hydrophobic	Laminariales	NC004024(83)	rpl5	GCA (A) => GTA (V)	0.78	347	116	145
hydrophobic	Laminariales	NC004024(83)	rps13	CCT (P) => CTT (L)	0.6	5	2	6
hydrophobic	Laminariales	NC004024(83)	rps2	CTC (L) => TTC (F)	0.57	226	76	80
hydrophobic	Laminariales	NC004024(83)	rps2	GCT (A) => GTT (V)	0.71	473	158	234
hydrophobic	Laminariales	NC004024(83)	rps3	CCA (P) => CTA (L)	1	35	12	12
hydrophobic	Laminariales	NC004024(83)	rps3	CCT (P) => CTT (L)	0.71	401	134	446
hydrophobic	Laminariales	NC004024(83)	rps3	GCC (A) => GTC (V)	1	410	137	449
hydrophobic	Laminariales	NC004024(83)	rps7	CTT (L) => TTT (F)	0.62	82	28	28
hydrophobic	Laminariales	NC004024(83)	rps7	GCA (A) => GTA (V)	0.62	113	38	38
hydrophobic	Laminariales	NC004024(83)	rps7	CTC (L) => TTC (F)	0.75	136	46	46
hydrophobic	Laminariales	NC013476(77)	atp6	CTT (L) => TTT (F)	1	343	115	121
hydrophobic	Laminariales	NC013476(77)	atp6	CCT (P) => CTT (L)	1	479	160	166
hydrophobic	Laminariales	NC013476(77)	atp9	GCT (A) => GTT (V)	1	221	74	74
hydrophobic	Laminariales	NC013476(77)	cob	GCT (A) => GTT (V)	0.77	143	48	55
hydrophobic	Laminariales	NC013476(77)	cob	GCA (A) => GTA (V)	0.92	377	126	133
hydrophobic	Laminariales	NC013476(77)	cob	GCT (A) => GTT (V)	0.69	572	191	198
hydrophobic	Laminariales	NC013476(77)	cob	GCG (A) => GTG (V)	1	893	298	305
hydrophobic	Laminariales	NC013476(77)	cob	CTT (L) => TTT (F)	1	919	307	314
hydrophobic	Laminariales	NC013476(77)	cox1	GCT (A) => GTT (V)	0.89	542	181	181
hydrophobic	Laminariales	NC013476(77)	cox1	GCT (A) => GTT (V)	1	1232	411	411
hydrophobic	Laminariales	NC013476(77)	cox2	CTT (L) => TTT (F)	1	193	65	65
hydrophobic	Laminariales	NC013476(77)	cox3	GCT (A) => GTT (V)	1	389	130	130
hydrophobic	Laminariales	NC013476(77)	cox3	GCC (A) => GTC (V)	0.92	536	179	179
hydrophobic	Laminariales	NC013476(77)	nad1	CTT (L) => TTT (F)	1	544	182	182
hydrophobic	Laminariales	NC013476(77)	nad2	GCA (A) => GTA (V)	1	698	233	242
hydrophobic	Laminariales	NC013476(77)	nad3	GCT (A) => GTT (V)	0.73	80	27	27
hydrophobic	Laminariales	NC013476(77)	nad3	CTT (L) => TTT (F)	0.86	235	79	81
hydrophobic	Laminariales	NC013476(77)	nad4	GCT (A) => GTT (V)	1	293	98	107
hydrophobic	Laminariales	NC013476(77)	nad4	CTT (L) => TTT (F)	0.67	355	119	128
hydrophobic	Laminariales	NC013476(77)	nad4	GCA (A) => GTA (V)	1	650	217	226
hydrophobic	Laminariales	NC013476(77)	nad4	CTT (L) => TTT (F)	0.67	1117	373	382
hydrophobic	Laminariales	NC013476(77)	nad4	GCT (A) => GTT (V)	0.89	1214	405	414
hydrophobic	Laminariales	NC013476(77)	nad4	GCT (A) => GTT (V)	1	1283	428	437
hydrophobic	Laminariales	NC013476(77)	nad4	CTT (L) => TTT (F)	1	1348	450	463
hydrophobic	Laminariales	NC013476(77)	nad5	CTT (L) => TTT (F)	0.8	112	38	38
hydrophobic	Laminariales	NC013476(77)	nad5	GCT (A) => GTT (V)	1	1283	428	430
hydrophobic	Laminariales	NC013476(77)	nad5	CTT (L) => TTT (F)	0.9	1816	606	609
hydrophobic	Laminariales	NC013476(77)	nad6	CTC (L) => TTC (F)	0.7	100	34	34
hydrophobic	Laminariales	NC013476(77)	nad7	GCC (A) => GTC (V)	1	734	245	245
hydrophobic	Laminariales	NC013476(77)	rpl16	GCC (A) => GTC (V)	1	245	82	135
hydrophobic	Laminariales	NC013476(77)	rpl2	GCA (A) => GTA (V)	1	101	34	34
hydrophobic	Laminariales	NC013476(77)	rpl2	CTT (L) => TTT (F)	1	319	107	384
hydrophobic	Laminariales	NC013476(77)	rpl5	CCA (P) => CTA (L)	1	92	31	40
hydrophobic	Laminariales	NC013476(77)	rpl5	GCA (A) => GTA (V)	0.78	347	116	147
hydrophobic	Laminariales	NC013476(77)	rpl5	CTT (L) => TTT (F)	1	445	149	182
hydrophobic	Laminariales	NC013476(77)	rps13	CCT (P) => CTT (L)	0.6	5	2	6
hydrophobic	Laminariales	NC013476(77)	rps2	CTT (L) => TTT (F)	0.57	226	76	80
hydrophobic	Laminariales	NC013476(77)	rps3	CCA (P) => CTA (L)	1	35	12	12
hydrophobic	Laminariales	NC013476(77)	rps3	GCT (A) => GTT (V)	0.86	317	106	414
hydrophobic	Laminariales	NC013476(77)	rps3	CCT (P) => CTT (L)	1	401	134	442
hydrophobic	Laminariales	NC013476(77)	rps7	CTT (L) => TTT (F)	0.62	145	49	49
hydrophobic	Laminariales	NC013476(77)	rps7	GCG (A) => GTG (V)	0.62	176	59	59
hydrophobic	Laminariales	NC013476(77)	rps7	CTT (L) => TTT (F)	0.75	199	67	67
hydrophobic	Laminariales	NC013476(77)	rps7	GCT (A) => GTT (V)	0.88	233	78	89
hydrophobic	Laminariales	NC021639(83)	atp6	CTT (L) => TTT (F)	1	343	115	121
hydrophobic	Laminariales	NC021639(83)	atp6	CCG (P) => CTG (L)	1	479	160	166
hydrophobic	Laminariales	NC021639(83)	atp9	GCT (A) => GTT (V)	1	221	74	74
hydrophobic	Laminariales	NC021639(83)	cob	GCT (A) => GTT (V)	0.77	143	48	55
hydrophobic	Laminariales	NC021639(83)	cob	GCA (A) => GTA (V)	0.92	377	126	133
hydrophobic	Laminariales	NC021639(83)	cob	GCG (A) => GTG (V)	1	893	298	305
hydrophobic	Laminariales	NC021639(83)	cob	CTT (L) => TTT (F)	1	919	307	314
hydrophobic	Laminariales	NC021639(83)	cox1	GCT (A) => GTT (V)	0.89	542	181	181
hydrophobic	Laminariales	NC021639(83)	cox1	GCG (A) => GTG (V)	1	1232	411	411
hydrophobic	Laminariales	NC021639(83)	cox2	CTT (L) => TTT (F)	1	193	65	65
hydrophobic	Laminariales	NC021639(83)	cox3	GCG (A) => GTG (V)	0.75	242	81	81
hydrophobic	Laminariales	NC021639(83)	cox3	GCT (A) => GTT (V)	1	389	130	130
hydrophobic	Laminariales	NC021639(83)	cox3	GCC (A) => GTC (V)	0.92	536	179	179
hydrophobic	Laminariales	NC021639(83)	nad1	CTT (L) => TTT (F)	1	544	182	182
hydrophobic	Laminariales	NC021639(83)	nad2	CGG (R) => TGG (W)	1	151	51	51
hydrophobic	Laminariales	NC021639(83)	nad2	GCT (A) => GTT (V)	1	698	233	242
hydrophobic	Laminariales	NC021639(83)	nad3	GCT (A) => GTT (V)	0.73	80	27	27
hydrophobic	Laminariales	NC021639(83)	nad3	CTT (L) => TTT (F)	0.86	235	79	81
hydrophobic	Laminariales	NC021639(83)	nad4	GCT (A) => GTT (V)	1	293	98	107
hydrophobic	Laminariales	NC021639(83)	nad4	CTT (L) => TTT (F)	0.67	355	119	128
hydrophobic	Laminariales	NC021639(83)	nad4	GCA (A) => GTA (V)	1	650	217	226
hydrophobic	Laminariales	NC021639(83)	nad4	CTT (L) => TTT (F)	0.67	1117	373	382
hydrophobic	Laminariales	NC021639(83)	nad4	GCT (A) => GTT (V)	0.89	1214	405	414
hydrophobic	Laminariales	NC021639(83)	nad4	GCT (A) => GTT (V)	1	1283	428	437
hydrophobic	Laminariales	NC021639(83)	nad4	CTT (L) => TTT (F)	1	1348	450	463
hydrophobic	Laminariales	NC021639(83)	nad5	CTT (L) => TTT (F)	0.8	112	38	38
hydrophobic	Laminariales	NC021639(83)	nad5	GCT (A) => GTT (V)	1	1283	428	430
hydrophobic	Laminariales	NC021639(83)	nad5	GCT (A) => GTT (V)	0.8	1334	445	447
hydrophobic	Laminariales	NC021639(83)	nad5	CTT (L) => TTT (F)	0.9	1816	606	609
hydrophobic	Laminariales	NC021639(83)	nad6	CTT (L) => TTT (F)	0.7	100	34	34
hydrophobic	Laminariales	NC021639(83)	nad6	CCC (P) => CTC (L)	1	716	239	239
hydrophobic	Laminariales	NC021639(83)	nad7	GCG (A) => GTG (V)	1	734	245	245
hydrophobic	Laminariales	NC021639(83)	rpl16	GCT (A) => GTT (V)	1	251	84	135
hydrophobic	Laminariales	NC021639(83)	rpl2	GCA (A) => GTA (V)	1	101	34	34
hydrophobic	Laminariales	NC021639(83)	rpl2	CTT (L) => TTT (F)	1	319	107	384
hydrophobic	Laminariales	NC021639(83)	rpl5	GCA (A) => GTA (V)	0.89	74	25	34
hydrophobic	Laminariales	NC021639(83)	rpl5	CCA (P) => CTA (L)	1	92	31	40
hydrophobic	Laminariales	NC021639(83)	rpl5	CCC (P) => TTC (F)	0.78	187	63	73
hydrophobic	Laminariales	NC021639(83)	rpl5	CCC (P) => TTC (F)	0.78	188	63	73
hydrophobic	Laminariales	NC021639(83)	rpl5	GCA (A) => GTA (V)	0.78	347	116	145
hydrophobic	Laminariales	NC021639(83)	rps13	CCT (P) => CTT (L)	0.6	5	2	6
hydrophobic	Laminariales	NC021639(83)	rps2	CTC (L) => TTC (F)	0.57	226	76	80
hydrophobic	Laminariales	NC021639(83)	rps2	GCT (A) => GTT (V)	0.71	473	158	234
hydrophobic	Laminariales	NC021639(83)	rps3	CCA (P) => CTA (L)	1	35	12	12
hydrophobic	Laminariales	NC021639(83)	rps3	GCT (A) => GTT (V)	0.86	317	106	414
hydrophobic	Laminariales	NC021639(83)	rps3	CCT (P) => CTT (L)	1	401	134	442
hydrophobic	Laminariales	NC021639(83)	rps7	CTT (L) => TTT (F)	0.62	82	28	28
hydrophobic	Laminariales	NC021639(83)	rps7	GCA (A) => GTA (V)	0.62	113	38	38
hydrophobic	Laminariales	NC021639(83)	rps7	CTC (L) => TTC (F)	0.75	136	46	46
hydrophobic	Laminariales	NC021640(78)	atp6	CTT (L) => TTT (F)	1	343	115	121
hydrophobic	Laminariales	NC021640(78)	atp6	CCT (P) => CTT (L)	1	479	160	166
hydrophobic	Laminariales	NC021640(78)	atp9	GCT (A) => GTT (V)	1	221	74	74
hydrophobic	Laminariales	NC021640(78)	cob	GCT (A) => GTT (V)	0.77	143	48	55
hydrophobic	Laminariales	NC021640(78)	cob	GCA (A) => GTA (V)	0.92	377	126	133
hydrophobic	Laminariales	NC021640(78)	cob	GCT (A) => GTT (V)	0.69	572	191	198
hydrophobic	Laminariales	NC021640(78)	cob	GCG (A) => GTG (V)	1	893	298	305
hydrophobic	Laminariales	NC021640(78)	cob	CTT (L) => TTT (F)	1	919	307	314
hydrophobic	Laminariales	NC021640(78)	cox1	GCT (A) => GTT (V)	0.89	542	181	181
hydrophobic	Laminariales	NC021640(78)	cox1	GCT (A) => GTT (V)	1	1232	411	411
hydrophobic	Laminariales	NC021640(78)	cox2	CTT (L) => TTT (F)	1	193	65	65
hydrophobic	Laminariales	NC021640(78)	cox3	GCT (A) => GTT (V)	1	389	130	130
hydrophobic	Laminariales	NC021640(78)	cox3	GCC (A) => GTC (V)	0.92	536	179	179
hydrophobic	Laminariales	NC021640(78)	nad1	CTT (L) => TTT (F)	1	544	182	182
hydrophobic	Laminariales	NC021640(78)	nad2	GCA (A) => GTA (V)	1	698	233	242
hydrophobic	Laminariales	NC021640(78)	nad3	GCT (A) => GTT (V)	0.73	80	27	27
hydrophobic	Laminariales	NC021640(78)	nad3	CTT (L) => TTT (F)	0.86	235	79	81
hydrophobic	Laminariales	NC021640(78)	nad4	GCT (A) => GTT (V)	1	293	98	107
hydrophobic	Laminariales	NC021640(78)	nad4	CTT (L) => TTT (F)	0.67	355	119	128
hydrophobic	Laminariales	NC021640(78)	nad4	GCA (A) => GTA (V)	1	650	217	226
hydrophobic	Laminariales	NC021640(78)	nad4	CTT (L) => TTT (F)	0.67	1117	373	382
hydrophobic	Laminariales	NC021640(78)	nad4	GCT (A) => GTT (V)	0.89	1214	405	414
hydrophobic	Laminariales	NC021640(78)	nad4	GCT (A) => GTT (V)	1	1283	428	437
hydrophobic	Laminariales	NC021640(78)	nad4	CTT (L) => TTT (F)	1	1348	450	463
hydrophobic	Laminariales	NC021640(78)	nad5	CTT (L) => TTT (F)	0.8	112	38	38
hydrophobic	Laminariales	NC021640(78)	nad5	GCT (A) => GTT (V)	1	1283	428	430
hydrophobic	Laminariales	NC021640(78)	nad5	CTT (L) => TTT (F)	0.9	1816	606	609
hydrophobic	Laminariales	NC021640(78)	nad6	CTC (L) => TTC (F)	0.7	100	34	34
hydrophobic	Laminariales	NC021640(78)	nad7	GCC (A) => GTC (V)	1	734	245	245
hydrophobic	Laminariales	NC021640(78)	rpl16	GCC (A) => GTC (V)	1	245	82	135
hydrophobic	Laminariales	NC021640(78)	rpl2	GCA (A) => GTA (V)	1	101	34	34
hydrophobic	Laminariales	NC021640(78)	rpl2	CTT (L) => TTT (F)	1	319	107	384
hydrophobic	Laminariales	NC021640(78)	rpl5	CCA (P) => CTA (L)	1	92	31	40
hydrophobic	Laminariales	NC021640(78)	rpl5	GCA (A) => GTA (V)	0.78	347	116	147
hydrophobic	Laminariales	NC021640(78)	rpl5	CTT (L) => TTT (F)	1	445	149	182
hydrophobic	Laminariales	NC021640(78)	rps13	CCT (P) => CTT (L)	0.6	5	2	6
hydrophobic	Laminariales	NC021640(78)	rps2	CTT (L) => TTT (F)	0.57	226	76	80
hydrophobic	Laminariales	NC021640(78)	rps3	CCA (P) => CTA (L)	1	35	12	12
hydrophobic	Laminariales	NC021640(78)	rps3	GCT (A) => GTT (V)	0.86	317	106	414
hydrophobic	Laminariales	NC021640(78)	rps3	CCT (P) => CTT (L)	1	401	134	442
hydrophobic	Laminariales	NC021640(78)	rps7	CTT (L) => TTT (F)	0.62	145	49	49
hydrophobic	Laminariales	NC021640(78)	rps7	GCG (A) => GTG (V)	0.62	176	59	59
hydrophobic	Laminariales	NC021640(78)	rps7	CTT (L) => TTT (F)	0.75	199	67	67
hydrophobic	Laminariales	NC021640(78)	rps7	GCT (A) => GTT (V)	0.88	233	78	89
hydrophobic	Laminariales	NC023354(77)	atp6	CTT (L) => TTT (F)	1	343	115	121
hydrophobic	Laminariales	NC023354(77)	atp6	CCT (P) => CTT (L)	1	479	160	166
hydrophobic	Laminariales	NC023354(77)	atp9	GCT (A) => GTT (V)	1	221	74	74
hydrophobic	Laminariales	NC023354(77)	cob	GCT (A) => GTT (V)	0.77	143	48	55
hydrophobic	Laminariales	NC023354(77)	cob	GCA (A) => GTA (V)	0.92	377	126	133
hydrophobic	Laminariales	NC023354(77)	cob	GCT (A) => GTT (V)	0.69	572	191	198
hydrophobic	Laminariales	NC023354(77)	cob	GCT (A) => GTT (V)	1	893	298	305
hydrophobic	Laminariales	NC023354(77)	cob	CTT (L) => TTT (F)	1	919	307	314
hydrophobic	Laminariales	NC023354(77)	cox1	GCT (A) => GTT (V)	0.89	542	181	181
hydrophobic	Laminariales	NC023354(77)	cox1	GCT (A) => GTT (V)	1	1232	411	411
hydrophobic	Laminariales	NC023354(77)	cox2	CTT (L) => TTT (F)	1	193	65	65
hydrophobic	Laminariales	NC023354(77)	cox3	GCA (A) => GTA (V)	0.75	242	81	81
hydrophobic	Laminariales	NC023354(77)	cox3	GCA (A) => GTA (V)	1	389	130	130
hydrophobic	Laminariales	NC023354(77)	cox3	GCG (A) => GTG (V)	0.92	536	179	179
hydrophobic	Laminariales	NC023354(77)	nad1	CTT (L) => TTT (F)	1	544	182	182
hydrophobic	Laminariales	NC023354(77)	nad2	GCT (A) => GTT (V)	1	698	233	242
hydrophobic	Laminariales	NC023354(77)	nad3	GCT (A) => GTT (V)	0.73	80	27	27
hydrophobic	Laminariales	NC023354(77)	nad3	CTT (L) => TTT (F)	0.86	235	79	81
hydrophobic	Laminariales	NC023354(77)	nad4	GCT (A) => GTT (V)	1	293	98	107
hydrophobic	Laminariales	NC023354(77)	nad4	CTT (L) => TTT (F)	0.67	550	184	193
hydrophobic	Laminariales	NC023354(77)	nad4	GCT (A) => GTT (V)	1	650	217	226
hydrophobic	Laminariales	NC023354(77)	nad4	CTT (L) => TTT (F)	0.67	1117	373	382
hydrophobic	Laminariales	NC023354(77)	nad4	GCT (A) => GTT (V)	0.89	1214	405	414
hydrophobic	Laminariales	NC023354(77)	nad4	GCT (A) => GTT (V)	1	1283	428	437
hydrophobic	Laminariales	NC023354(77)	nad4	CTT (L) => TTT (F)	1	1348	450	463
hydrophobic	Laminariales	NC023354(77)	nad5	CTT (L) => TTT (F)	0.8	112	38	38
hydrophobic	Laminariales	NC023354(77)	nad5	GCT (A) => GTT (V)	1	1283	428	430
hydrophobic	Laminariales	NC023354(77)	nad5	CTT (L) => TTT (F)	0.9	1816	606	609
hydrophobic	Laminariales	NC023354(77)	nad6	CTT (L) => TTT (F)	0.7	100	34	34
hydrophobic	Laminariales	NC023354(77)	nad7	GCA (A) => GTA (V)	1	734	245	245
hydrophobic	Laminariales	NC023354(77)	rpl16	GCC (A) => GTC (V)	1	251	84	135
hydrophobic	Laminariales	NC023354(77)	rpl2	GCC (A) => GTC (V)	1	101	34	34
hydrophobic	Laminariales	NC023354(77)	rpl5	CCA (P) => CTA (L)	1	92	31	40
hydrophobic	Laminariales	NC023354(77)	rpl5	CTT (L) => TTT (F)	1	445	149	186
hydrophobic	Laminariales	NC023354(77)	rps13	CCT (P) => CTT (L)	0.6	5	2	6
hydrophobic	Laminariales	NC023354(77)	rps2	GCT (A) => GTT (V)	0.71	473	158	234
hydrophobic	Laminariales	NC023354(77)	rps3	GCT (A) => GTT (V)	0.86	317	106	407
hydrophobic	Laminariales	NC023354(77)	rps3	CCA (P) => CTA (L)	1	401	134	435
hydrophobic	Laminariales	NC023354(77)	rps7	CTT (L) => TTT (F)	0.62	133	45	45
hydrophobic	Laminariales	NC023354(77)	rps7	GCT (A) => GTT (V)	0.62	164	55	55
hydrophobic	Laminariales	NC023506(81)	atp6	CTT (L) => TTT (F)	1	343	115	121
hydrophobic	Laminariales	NC023506(81)	atp6	CCT (P) => CTT (L)	1	479	160	166
hydrophobic	Laminariales	NC023506(81)	atp9	GCT (A) => GTT (V)	1	221	74	74
hydrophobic	Laminariales	NC023506(81)	cob	GCT (A) => GTT (V)	0.77	143	48	55
hydrophobic	Laminariales	NC023506(81)	cob	GCA (A) => GTA (V)	0.92	377	126	133
hydrophobic	Laminariales	NC023506(81)	cob	GCT (A) => GTT (V)	0.69	572	191	198
hydrophobic	Laminariales	NC023506(81)	cob	GCT (A) => GTT (V)	1	893	298	305
hydrophobic	Laminariales	NC023506(81)	cob	CTT (L) => TTT (F)	1	919	307	314
hydrophobic	Laminariales	NC023506(81)	cox1	GCT (A) => GTT (V)	0.89	542	181	181
hydrophobic	Laminariales	NC023506(81)	cox1	GCT (A) => GTT (V)	1	1232	411	411
hydrophobic	Laminariales	NC023506(81)	cox2	CTT (L) => TTT (F)	1	193	65	65
hydrophobic	Laminariales	NC023506(81)	cox3	GCA (A) => GTA (V)	0.75	242	81	81
hydrophobic	Laminariales	NC023506(81)	cox3	GCG (A) => GTG (V)	1	389	130	130
hydrophobic	Laminariales	NC023506(81)	cox3	GCT (A) => GTT (V)	0.92	536	179	179
hydrophobic	Laminariales	NC023506(81)	nad1	CTT (L) => TTT (F)	1	544	182	182
hydrophobic	Laminariales	NC023506(81)	nad2	GCT (A) => GTT (V)	1	698	233	242
hydrophobic	Laminariales	NC023506(81)	nad3	GCT (A) => GTT (V)	0.73	80	27	27
hydrophobic	Laminariales	NC023506(81)	nad3	CTT (L) => TTT (F)	0.86	235	79	81
hydrophobic	Laminariales	NC023506(81)	nad4	GCT (A) => GTT (V)	1	293	98	107
hydrophobic	Laminariales	NC023506(81)	nad4	CTT (L) => TTT (F)	0.67	355	119	128
hydrophobic	Laminariales	NC023506(81)	nad4	GCT (A) => GTT (V)	1	650	217	226
hydrophobic	Laminariales	NC023506(81)	nad4	CTT (L) => TTT (F)	0.67	1117	373	382
hydrophobic	Laminariales	NC023506(81)	nad4	GCT (A) => GTT (V)	0.89	1214	405	414
hydrophobic	Laminariales	NC023506(81)	nad4	GCT (A) => GTT (V)	1	1283	428	437
hydrophobic	Laminariales	NC023506(81)	nad4	CTT (L) => TTT (F)	1	1348	450	463
hydrophobic	Laminariales	NC023506(81)	nad5	CTT (L) => TTT (F)	0.8	112	38	38
hydrophobic	Laminariales	NC023506(81)	nad5	GCT (A) => GTT (V)	1	1283	428	430
hydrophobic	Laminariales	NC023506(81)	nad5	CTT (L) => TTT (F)	0.9	1816	606	609
hydrophobic	Laminariales	NC023506(81)	nad6	CTT (L) => TTT (F)	0.7	100	34	34
hydrophobic	Laminariales	NC023506(81)	rpl16	GCC (A) => GTC (V)	1	245	82	135
hydrophobic	Laminariales	NC023506(81)	rpl2	GCA (A) => GTA (V)	1	101	34	34
hydrophobic	Laminariales	NC023506(81)	rpl2	CTT (L) => TTT (F)	1	319	107	384
hydrophobic	Laminariales	NC023506(81)	rpl5	CCA (P) => CTA (L)	1	92	31	40
hydrophobic	Laminariales	NC023506(81)	rpl5	CCT (P) => TTT (F)	0.78	187	63	72
hydrophobic	Laminariales	NC023506(81)	rpl5	CCT (P) => TTT (F)	0.78	188	63	72
hydrophobic	Laminariales	NC023506(81)	rpl5	GCA (A) => GTA (V)	0.78	347	116	144
hydrophobic	Laminariales	NC023506(81)	rps13	CCT (P) => CTT (L)	0.6	5	2	6
hydrophobic	Laminariales	NC023506(81)	rps3	CCT (P) => CTT (L)	1	35	12	12
hydrophobic	Laminariales	NC023506(81)	rps3	CTT (L) => TTT (F)	1	175	59	265
hydrophobic	Laminariales	NC023506(81)	rps3	CTT (L) => TTT (F)	0.86	202	68	276
hydrophobic	Laminariales	NC023506(81)	rps3	GCT (A) => GTT (V)	0.86	317	106	403
hydrophobic	Laminariales	NC023506(81)	rps3	CCT (P) => CTT (L)	1	401	134	431
hydrophobic	Laminariales	NC023506(81)	rps4	GCT (A) => GTT (V)	0.83	767	256	404
hydrophobic	Laminariales	NC023506(81)	rps4	CTT (L) => TTT (F)	1	769	257	405
hydrophobic	Laminariales	NC023506(81)	rps7	CTT (L) => TTT (F)	0.62	145	49	49
hydrophobic	Laminariales	NC023506(81)	rps7	GCA (A) => GTA (V)	0.62	176	59	59
hydrophobic	Laminariales	NC023506(81)	rps7	CTT (L) => TTT (F)	0.75	199	67	67
hydrophobic	Laminariales	NC023506(81)	rps7	GCG (A) => GTG (V)	0.88	233	78	89
hydrophobic	Laminariales	NC026108(78)	atp6	CTT (L) => TTT (F)	1	343	115	121
hydrophobic	Laminariales	NC026108(78)	atp6	CCT (P) => CTT (L)	1	479	160	166
hydrophobic	Laminariales	NC026108(78)	atp9	GCT (A) => GTT (V)	1	221	74	74
hydrophobic	Laminariales	NC026108(78)	cob	GCT (A) => GTT (V)	0.77	143	48	55
hydrophobic	Laminariales	NC026108(78)	cob	GCA (A) => GTA (V)	0.92	377	126	133
hydrophobic	Laminariales	NC026108(78)	cob	GCG (A) => GTG (V)	1	512	171	178
hydrophobic	Laminariales	NC026108(78)	cob	GCA (A) => GTA (V)	0.69	572	191	198
hydrophobic	Laminariales	NC026108(78)	cob	GCG (A) => GTG (V)	1	893	298	305
hydrophobic	Laminariales	NC026108(78)	cob	CTT (L) => TTT (F)	1	919	307	314
hydrophobic	Laminariales	NC026108(78)	cox1	GCT (A) => GTT (V)	0.89	542	181	181
hydrophobic	Laminariales	NC026108(78)	cox1	GCT (A) => GTT (V)	1	1232	411	411
hydrophobic	Laminariales	NC026108(78)	cox2	CTT (L) => TTT (F)	1	193	65	65
hydrophobic	Laminariales	NC026108(78)	cox3	GCT (A) => GTT (V)	1	389	130	130
hydrophobic	Laminariales	NC026108(78)	cox3	GCC (A) => GTC (V)	0.92	536	179	179
hydrophobic	Laminariales	NC026108(78)	nad1	CTT (L) => TTT (F)	1	544	182	182
hydrophobic	Laminariales	NC026108(78)	nad2	GCA (A) => GTA (V)	1	698	233	242
hydrophobic	Laminariales	NC026108(78)	nad3	GCT (A) => GTT (V)	0.73	80	27	27
hydrophobic	Laminariales	NC026108(78)	nad3	CTT (L) => TTT (F)	0.86	235	79	81
hydrophobic	Laminariales	NC026108(78)	nad4	GCC (A) => GTC (V)	1	293	98	107
hydrophobic	Laminariales	NC026108(78)	nad4	CTT (L) => TTT (F)	0.67	355	119	128
hydrophobic	Laminariales	NC026108(78)	nad4	GCA (A) => GTA (V)	1	650	217	226
hydrophobic	Laminariales	NC026108(78)	nad4	CTT (L) => TTT (F)	0.67	1117	373	382
hydrophobic	Laminariales	NC026108(78)	nad4	GCT (A) => GTT (V)	0.89	1214	405	414
hydrophobic	Laminariales	NC026108(78)	nad4	GCT (A) => GTT (V)	1	1283	428	437
hydrophobic	Laminariales	NC026108(78)	nad4	CTT (L) => TTT (F)	1	1348	450	463
hydrophobic	Laminariales	NC026108(78)	nad5	CTT (L) => TTT (F)	0.8	112	38	38
hydrophobic	Laminariales	NC026108(78)	nad5	GCT (A) => GTT (V)	1	1283	428	430
hydrophobic	Laminariales	NC026108(78)	nad5	CTT (L) => TTT (F)	0.9	1816	606	609
hydrophobic	Laminariales	NC026108(78)	nad6	CTC (L) => TTC (F)	0.7	100	34	34
hydrophobic	Laminariales	NC026108(78)	nad6	CCT (P) => CTT (L)	1	716	239	239
hydrophobic	Laminariales	NC026108(78)	nad7	GCC (A) => GTC (V)	1	734	245	245
hydrophobic	Laminariales	NC026108(78)	rpl16	GCC (A) => GTC (V)	1	245	82	135
hydrophobic	Laminariales	NC026108(78)	rpl2	GCA (A) => GTA (V)	1	101	34	34
hydrophobic	Laminariales	NC026108(78)	rpl2	CTT (L) => TTT (F)	1	319	107	384
hydrophobic	Laminariales	NC026108(78)	rpl5	CCA (P) => CTA (L)	1	92	31	40
hydrophobic	Laminariales	NC026108(78)	rpl5	GCA (A) => GTA (V)	0.78	347	116	147
hydrophobic	Laminariales	NC026108(78)	rpl5	CTT (L) => TTT (F)	1	445	149	182
hydrophobic	Laminariales	NC026108(78)	rps10	GCC (A) => GTC (V)	1	218	73	75
hydrophobic	Laminariales	NC026108(78)	rps13	CCT (P) => CTT (L)	0.6	5	2	6
hydrophobic	Laminariales	NC026108(78)	rps2	CTT (L) => TTT (F)	0.57	226	76	80
hydrophobic	Laminariales	NC026108(78)	rps3	CCA (P) => CTA (L)	1	35	12	12
hydrophobic	Laminariales	NC026108(78)	rps3	GCT (A) => GTT (V)	0.86	317	106	405
hydrophobic	Laminariales	NC026108(78)	rps3	CCT (P) => CTT (L)	1	401	134	433
hydrophobic	Laminariales	NC026108(78)	rps7	CTT (L) => TTT (F)	0.62	145	49	49
hydrophobic	Laminariales	NC026108(78)	rps7	GCG (A) => GTG (V)	0.62	176	59	59
hydrophobic	Laminariales	NC026108(78)	rps7	CTT (L) => TTT (F)	0.75	199	67	67
hydrophobic	Laminariales	NC026108(78)	rps7	GCT (A) => GTT (V)	0.88	233	78	89
hydrophobic	Laminariales	NC029206(74)	atp6	CTT (L) => TTT (F)	1	343	115	121
hydrophobic	Laminariales	NC029206(74)	atp6	CCC (P) => CTC (L)	1	479	160	166
hydrophobic	Laminariales	NC029206(74)	atp9	GCT (A) => GTT (V)	1	221	74	74
hydrophobic	Laminariales	NC029206(74)	cob	GCT (A) => GTT (V)	0.77	143	48	55
hydrophobic	Laminariales	NC029206(74)	cob	GCA (A) => GTA (V)	0.92	377	126	133
hydrophobic	Laminariales	NC029206(74)	cob	GCA (A) => GTA (V)	0.69	572	191	198
hydrophobic	Laminariales	NC029206(74)	cob	GCG (A) => GTG (V)	1	893	298	305
hydrophobic	Laminariales	NC029206(74)	cob	CTT (L) => TTT (F)	1	919	307	314
hydrophobic	Laminariales	NC029206(74)	cox1	GCT (A) => GTT (V)	0.89	542	181	181
hydrophobic	Laminariales	NC029206(74)	cox1	GCT (A) => GTT (V)	1	1232	411	411
hydrophobic	Laminariales	NC029206(74)	cox2	CTT (L) => TTT (F)	1	193	65	65
hydrophobic	Laminariales	NC029206(74)	cox3	GCG (A) => GTG (V)	0.75	242	81	81
hydrophobic	Laminariales	NC029206(74)	cox3	GCT (A) => GTT (V)	1	389	130	130
hydrophobic	Laminariales	NC029206(74)	cox3	GCT (A) => GTT (V)	0.92	536	179	179
hydrophobic	Laminariales	NC029206(74)	nad1	CTT (L) => TTT (F)	1	544	182	182
hydrophobic	Laminariales	NC029206(74)	nad2	GCT (A) => GTT (V)	1	698	233	242
hydrophobic	Laminariales	NC029206(74)	nad3	GCT (A) => GTT (V)	0.73	80	27	27
hydrophobic	Laminariales	NC029206(74)	nad3	CTT (L) => TTT (F)	0.86	235	79	81
hydrophobic	Laminariales	NC029206(74)	nad4	GCC (A) => GTC (V)	1	293	98	107
hydrophobic	Laminariales	NC029206(74)	nad4	CTC (L) => TTC (F)	0.67	355	119	128
hydrophobic	Laminariales	NC029206(74)	nad4	GCT (A) => GTT (V)	1	650	217	226
hydrophobic	Laminariales	NC029206(74)	nad4	CTT (L) => TTT (F)	0.67	1117	373	382
hydrophobic	Laminariales	NC029206(74)	nad4	GCT (A) => GTT (V)	0.89	1214	405	414
hydrophobic	Laminariales	NC029206(74)	nad4	GCC (A) => GTC (V)	1	1283	428	437
hydrophobic	Laminariales	NC029206(74)	nad4	CTT (L) => TTT (F)	1	1348	450	463
hydrophobic	Laminariales	NC029206(74)	nad5	CTT (L) => TTT (F)	0.8	112	38	38
hydrophobic	Laminariales	NC029206(74)	nad5	GCT (A) => GTT (V)	1	1283	428	430
hydrophobic	Laminariales	NC029206(74)	nad5	GCA (A) => GTA (V)	0.8	1334	445	447
hydrophobic	Laminariales	NC029206(74)	nad5	CTT (L) => TTT (F)	0.9	1816	606	609
hydrophobic	Laminariales	NC029206(74)	nad6	CTT (L) => TTT (F)	0.7	100	34	34
hydrophobic	Laminariales	NC029206(74)	nad6	CCT (P) => CTT (L)	1	716	239	239
hydrophobic	Laminariales	NC029206(74)	nad7	GCT (A) => GTT (V)	1	734	245	245
hydrophobic	Laminariales	NC029206(74)	rpl16	GCT (A) => GTT (V)	1	245	82	135
hydrophobic	Laminariales	NC029206(74)	rpl2	GCA (A) => GTA (V)	1	101	34	34
hydrophobic	Laminariales	NC029206(74)	rpl2	CTT (L) => TTT (F)	1	319	107	384
hydrophobic	Laminariales	NC029206(74)	rpl5	CCA (P) => CTA (L)	1	92	31	40
hydrophobic	Laminariales	NC029206(74)	rpl5	GCA (A) => GTA (V)	0.78	347	116	147
hydrophobic	Laminariales	NC029206(74)	rpl5	CTT (L) => TTT (F)	1	445	149	182
hydrophobic	Laminariales	NC029206(74)	rps13	CCT (P) => CTT (L)	0.6	5	2	6
hydrophobic	Laminariales	NC029206(74)	rps2	CTT (L) => TTT (F)	0.57	214	72	80
hydrophobic	Laminariales	NC029206(74)	rps3	CCA (P) => CTA (L)	1	35	12	12
hydrophobic	Laminariales	NC029206(74)	rps3	GCT (A) => GTT (V)	0.86	317	106	405
hydrophobic	Laminariales	NC029206(74)	rps3	CCT (P) => CTT (L)	1	401	134	433
hydrophobic	Laminariales	NC029206(74)	rps7	CTT (L) => TTT (F)	0.62	145	49	49
hydrophobic	Laminariales	NC029206(74)	rps7	GCG (A) => GTG (V)	0.62	176	59	59
hydrophobic	Laminariales	NC042395 (78)	atp6	CTT (L) => TTT (F)	1	343	115	121
hydrophobic	Laminariales	NC042395 (78)	atp6	CCA (P) => CTA (L)	1	479	160	166
hydrophobic	Laminariales	NC042395 (78)	atp9	GCT (A) => GTT (V)	1	221	74	74
hydrophobic	Laminariales	NC042395 (78)	cob	GCT (A) => GTT (V)	0.77	143	48	55
hydrophobic	Laminariales	NC042395 (78)	cob	GCA (A) => GTA (V)	0.92	377	126	133
hydrophobic	Laminariales	NC042395 (78)	cob	GCT (A) => GTT (V)	0.69	572	191	198
hydrophobic	Laminariales	NC042395 (78)	cob	GCT (A) => GTT (V)	1	893	298	305
hydrophobic	Laminariales	NC042395 (78)	cob	CTT (L) => TTT (F)	1	919	307	314
hydrophobic	Laminariales	NC042395 (78)	cox1	GCT (A) => GTT (V)	0.89	542	181	181
hydrophobic	Laminariales	NC042395 (78)	cox1	GCT (A) => GTT (V)	1	1232	411	411
hydrophobic	Laminariales	NC042395 (78)	cox2	CTT (L) => TTT (F)	1	193	65	65
hydrophobic	Laminariales	NC042395 (78)	cox3	GCT (A) => GTT (V)	0.75	242	81	81
hydrophobic	Laminariales	NC042395 (78)	cox3	GCT (A) => GTT (V)	1	389	130	130
hydrophobic	Laminariales	NC042395 (78)	cox3	GCC (A) => GTC (V)	0.92	536	179	179
hydrophobic	Laminariales	NC042395 (78)	nad1	CTT (L) => TTT (F)	1	544	182	182
hydrophobic	Laminariales	NC042395 (78)	nad2	CTT (L) => TTT (F)	0.67	388	130	133
hydrophobic	Laminariales	NC042395 (78)	nad2	GCT (A) => GTT (V)	1	698	233	242
hydrophobic	Laminariales	NC042395 (78)	nad3	GCT (A) => GTT (V)	0.73	80	27	27
hydrophobic	Laminariales	NC042395 (78)	nad3	CTT (L) => TTT (F)	0.86	235	79	81
hydrophobic	Laminariales	NC042395 (78)	nad4	GCT (A) => GTT (V)	1	293	98	107
hydrophobic	Laminariales	NC042395 (78)	nad4	GCG (A) => GTG (V)	1	650	217	226
hydrophobic	Laminariales	NC042395 (78)	nad4	CTT (L) => TTT (F)	0.67	1117	373	382
hydrophobic	Laminariales	NC042395 (78)	nad4	GCG (A) => GTG (V)	0.89	1214	405	414
hydrophobic	Laminariales	NC042395 (78)	nad4	GCT (A) => GTT (V)	1	1283	428	437
hydrophobic	Laminariales	NC042395 (78)	nad4	CTT (L) => TTT (F)	1	1348	450	463
hydrophobic	Laminariales	NC042395 (78)	nad5	CTT (L) => TTT (F)	0.8	112	38	38
hydrophobic	Laminariales	NC042395 (78)	nad5	GCT (A) => GTT (V)	1	1283	428	430
hydrophobic	Laminariales	NC042395 (78)	nad5	GCG (A) => GTG (V)	0.8	1334	445	447
hydrophobic	Laminariales	NC042395 (78)	nad5	CTT (L) => TTT (F)	0.9	1816	606	609
hydrophobic	Laminariales	NC042395 (78)	nad6	CTT (L) => TTT (F)	0.7	100	34	34
hydrophobic	Laminariales	NC042395 (78)	nad7	GCG (A) => GTG (V)	1	734	245	245
hydrophobic	Laminariales	NC042395 (78)	rpl16	GCC (A) => GTC (V)	1	251	84	138
hydrophobic	Laminariales	NC042395 (78)	rpl2	GCG (A) => GTG (V)	1	101	34	34
hydrophobic	Laminariales	NC042395 (78)	rpl5	GCC (A) => GTC (V)	1	89	30	39
hydrophobic	Laminariales	NC042395 (78)	rpl5	CTT (L) => TTT (F)	1	445	149	183
hydrophobic	Laminariales	NC042395 (78)	rps13	CCT (P) => CTT (L)	0.6	5	2	6
hydrophobic	Laminariales	NC042395 (78)	rps2	CTT (L) => TTT (F)	0.57	226	76	78
hydrophobic	Laminariales	NC042395 (78)	rps3	CCA (P) => CTA (L)	1	35	12	12
hydrophobic	Laminariales	NC042395 (78)	rps3	GCT (A) => GTT (V)	0.86	317	106	405
hydrophobic	Laminariales	NC042395 (78)	rps3	CCT (P) => CTT (L)	1	401	134	433
hydrophobic	Laminariales	NC042395 (78)	rps7	CTT (L) => TTT (F)	0.62	106	36	36
hydrophobic	Laminariales	NC042395 (78)	rps7	GCG (A) => GTG (V)	0.62	137	46	46
hydrophobic	Laminariales	NC042395 (78)	rps7	CTT (L) => TTT (F)	0.75	160	54	54
hydrophobic	Laminariales	NC042395 (78)	rps7	GCA (A) => GTA (V)	0.88	194	65	76
hydrophobic	Laminariales	NC042395 (78)	rps7	GCT (A) => GTT (V)	1	269	90	101
hydrophobic	Laminariales	NC042669(71)	atp6	CTT (L) => TTT (F)	1	343	115	121
hydrophobic	Laminariales	NC042669(71)	atp6	CCA (P) => CTA (L)	1	479	160	166
hydrophobic	Laminariales	NC042669(71)	atp9	GCT (A) => GTT (V)	1	221	74	74
hydrophobic	Laminariales	NC042669(71)	cob	GCT (A) => GTT (V)	0.77	143	48	55
hydrophobic	Laminariales	NC042669(71)	cob	GCA (A) => GTA (V)	0.92	377	126	133
hydrophobic	Laminariales	NC042669(71)	cob	GCT (A) => GTT (V)	0.69	572	191	198
hydrophobic	Laminariales	NC042669(71)	cob	GCG (A) => GTG (V)	1	893	298	305
hydrophobic	Laminariales	NC042669(71)	cob	CTT (L) => TTT (F)	1	919	307	314
hydrophobic	Laminariales	NC042669(71)	cox1	GCT (A) => GTT (V)	0.89	542	181	181
hydrophobic	Laminariales	NC042669(71)	cox1	GCT (A) => GTT (V)	1	1232	411	411
hydrophobic	Laminariales	NC042669(71)	cox2	CTT (L) => TTT (F)	1	220	74	74
hydrophobic	Laminariales	NC042669(71)	cox3	GCG (A) => GTG (V)	0.75	254	85	85
hydrophobic	Laminariales	NC042669(71)	cox3	GCT (A) => GTT (V)	1	401	134	134
hydrophobic	Laminariales	NC042669(71)	cox3	GCT (A) => GTT (V)	0.92	548	183	183
hydrophobic	Laminariales	NC042669(71)	nad1	CTT (L) => TTT (F)	1	544	182	182
hydrophobic	Laminariales	NC042669(71)	nad2	CTT (L) => TTT (F)	0.67	388	130	133
hydrophobic	Laminariales	NC042669(71)	nad2	GCC (A) => GTC (V)	1	698	233	242
hydrophobic	Laminariales	NC042669(71)	nad3	GCT (A) => GTT (V)	0.73	80	27	27
hydrophobic	Laminariales	NC042669(71)	nad3	CTT (L) => TTT (F)	0.86	235	79	81
hydrophobic	Laminariales	NC042669(71)	nad4	GCT (A) => GTT (V)	1	293	98	107
hydrophobic	Laminariales	NC042669(71)	nad4	CTT (L) => TTT (F)	0.67	355	119	128
hydrophobic	Laminariales	NC042669(71)	nad4	GCT (A) => GTT (V)	1	650	217	226
hydrophobic	Laminariales	NC042669(71)	nad4	GCG (A) => GTG (V)	0.89	1214	405	414
hydrophobic	Laminariales	NC042669(71)	nad4	GCT (A) => GTT (V)	1	1283	428	437
hydrophobic	Laminariales	NC042669(71)	nad4	CTT (L) => TTT (F)	1	1348	450	463
hydrophobic	Laminariales	NC042669(71)	nad5	CTT (L) => TTT (F)	0.8	112	38	38
hydrophobic	Laminariales	NC042669(71)	nad5	CTT (L) => TTT (F)	1	829	277	279
hydrophobic	Laminariales	NC042669(71)	nad5	GCT (A) => GTT (V)	1	1283	428	430
hydrophobic	Laminariales	NC042669(71)	nad5	CTT (L) => TTT (F)	0.9	1816	606	609
hydrophobic	Laminariales	NC042669(71)	nad6	CTT (L) => TTT (F)	0.7	100	34	34
hydrophobic	Laminariales	NC042669(71)	nad7	GCT (A) => GTT (V)	1	734	245	245
hydrophobic	Laminariales	NC042669(71)	rpl16	GCC (A) => GTC (V)	1	251	84	135
hydrophobic	Laminariales	NC042669(71)	rpl2	GCA (A) => GTA (V)	1	101	34	34
hydrophobic	Laminariales	NC042669(71)	rpl5	CTT (L) => TTT (F)	1	445	149	183
hydrophobic	Laminariales	NC042669(71)	rps13	CCT (P) => CTT (L)	0.6	5	2	6
hydrophobic	Laminariales	NC042669(71)	rps2	CTT (L) => TTT (F)	0.57	226	76	78
hydrophobic	Laminariales	NC042669(71)	rps3	GCT (A) => GTT (V)	0.86	317	106	419
hydrophobic	Laminariales	NC042669(71)	rps3	CCT (P) => CTT (L)	1	401	134	447
hydrophobic	Laminariales	NC042669(71)	rps7	CTT (L) => TTT (F)	0.62	82	28	28
hydrophobic	Laminariales	NC042669(71)	rps7	GCA (A) => GTA (V)	0.62	113	38	38
hydrophobic	Laminariales	NC042669(71)	rps7	CTT (L) => TTT (F)	0.75	136	46	46
hydrophobic	Laminariales	NC044181(83)	atp6	CTT (L) => TTT (F)	1	343	115	121
hydrophobic	Laminariales	NC044181(83)	atp6	CCT (P) => CTT (L)	1	479	160	166
hydrophobic	Laminariales	NC044181(83)	atp9	GCT (A) => GTT (V)	1	221	74	74
hydrophobic	Laminariales	NC044181(83)	cob	GCT (A) => GTT (V)	0.77	143	48	55
hydrophobic	Laminariales	NC044181(83)	cob	GCA (A) => GTA (V)	0.92	377	126	133
hydrophobic	Laminariales	NC044181(83)	cob	GCA (A) => GTA (V)	0.69	572	191	198
hydrophobic	Laminariales	NC044181(83)	cob	GCG (A) => GTG (V)	1	893	298	305
hydrophobic	Laminariales	NC044181(83)	cob	CTT (L) => TTT (F)	1	919	307	314
hydrophobic	Laminariales	NC044181(83)	cox1	GCT (A) => GTT (V)	0.89	542	181	181
hydrophobic	Laminariales	NC044181(83)	cox1	GCT (A) => GTT (V)	1	1232	411	411
hydrophobic	Laminariales	NC044181(83)	cox2	CTT (L) => TTT (F)	1	193	65	65
hydrophobic	Laminariales	NC044181(83)	cox3	GCA (A) => GTA (V)	0.75	242	81	81
hydrophobic	Laminariales	NC044181(83)	cox3	GCT (A) => GTT (V)	0.92	536	179	179
hydrophobic	Laminariales	NC044181(83)	nad1	CTT (L) => TTT (F)	1	544	182	182
hydrophobic	Laminariales	NC044181(83)	nad2	CGG (R) => TGG (W)	1	151	51	51
hydrophobic	Laminariales	NC044181(83)	nad3	GCA (A) => GTA (V)	0.73	80	27	27
hydrophobic	Laminariales	NC044181(83)	nad3	CTT (L) => TTT (F)	0.86	235	79	81
hydrophobic	Laminariales	NC044181(83)	nad4	GCT (A) => GTT (V)	1	293	98	107
hydrophobic	Laminariales	NC044181(83)	nad4	GCG (A) => GTG (V)	1	650	217	226
hydrophobic	Laminariales	NC044181(83)	nad4	CTT (L) => TTT (F)	0.67	1117	373	382
hydrophobic	Laminariales	NC044181(83)	nad4	GCT (A) => GTT (V)	0.89	1214	405	414
hydrophobic	Laminariales	NC044181(83)	nad4	GCT (A) => GTT (V)	1	1283	428	437
hydrophobic	Laminariales	NC044181(83)	nad4	CTT (L) => TTT (F)	1	1348	450	463
hydrophobic	Laminariales	NC044181(83)	nad5	GCT (A) => GTT (V)	1	1283	428	430
hydrophobic	Laminariales	NC044181(83)	nad5	CTT (L) => TTT (F)	0.9	1816	606	609
hydrophobic	Laminariales	NC044181(83)	nad6	CTT (L) => TTT (F)	0.7	100	34	34
hydrophobic	Laminariales	NC044181(83)	nad6	CCT (P) => CTT (L)	1	716	239	241
hydrophobic	Laminariales	NC044181(83)	rpl16	GCT (A) => GTT (V)	1	251	84	135
hydrophobic	Laminariales	NC044181(83)	rpl2	GCA (A) => GTA (V)	1	101	34	34
hydrophobic	Laminariales	NC044181(83)	rpl5	CCA (P) => CTA (L)	1	92	31	40
hydrophobic	Laminariales	NC044181(83)	rpl5	CCT (P) => TTT (F)	0.78	187	63	73
hydrophobic	Laminariales	NC044181(83)	rpl5	CCT (P) => TTT (F)	0.78	188	63	73
hydrophobic	Laminariales	NC044181(83)	rpl5	CTT (L) => TTT (F)	1	445	149	180
hydrophobic	Laminariales	NC044181(83)	rps10	CCT (P) => TTT (F)	0.4	82	28	33
hydrophobic	Laminariales	NC044181(83)	rps10	CCT (P) => TTT (F)	0.4	83	28	33
hydrophobic	Laminariales	NC044181(83)	rps13	CCT (P) => CTT (L)	0.6	5	2	6
hydrophobic	Laminariales	NC044181(83)	rps2	GCT (A) => GTT (V)	0.57	110	37	38
hydrophobic	Laminariales	NC044181(83)	rps2	CTT (L) => TTT (F)	0.57	226	76	79
hydrophobic	Laminariales	NC044181(83)	rps2	GCT (A) => GTT (V)	0.71	473	158	234
hydrophobic	Laminariales	NC044181(83)	rps3	CTT (L) => TTT (F)	1	202	68	361
hydrophobic	Laminariales	NC044181(83)	rps3	GCC (A) => GTC (V)	0.86	317	106	407
hydrophobic	Laminariales	NC044181(83)	rps3	CCT (P) => CTT (L)	1	401	134	435
hydrophobic	Laminariales	NC044181(83)	rps7	CTT (L) => TTT (F)	0.62	82	28	28
hydrophobic	Laminariales	NC044181(83)	rps7	GCC (A) => GTC (V)	0.62	113	38	38
hydrophobic	Laminariales	NC044181(83)	rps7	GCT (A) => GTT (V)	0.88	170	57	68
hydrophobic	Laminariales	NC044181(83)	rps7	GCA (A) => GTA (V)	0.88	239	80	91
Hydrophilic-hydrophobic	Fucales	KT272403(83)	atp6	ACG (T) => ATG (M)	1	98	33	34
Hydrophilic-hydrophobic	Fucales	KT272403(83)	atp8	TCA (S) => TTA (L)	1	122	41	43
Hydrophilic-hydrophobic	Fucales	KT272403(83)	cob	TCT (S) => TTT (F)	1	716	239	246
Hydrophilic-hydrophobic	Fucales	KT272403(83)	cob	ACA (T) => ATA (I)	0.92	1061	354	361
Hydrophilic-hydrophobic	Fucales	KT272403(83)	nad2	TCA (S) => TTA (L)	1	161	54	54
Hydrophilic-hydrophobic	Fucales	KT272403(83)	nad4	TCA (S) => TTA (L)	0.89	584	195	204
Hydrophilic-hydrophobic	Fucales	KT272403(83)	nad4	ACA (T) => ATA (I)	1	878	293	302
Hydrophilic-hydrophobic	Fucales	KT272403(83)	nad6	ACT (T) => ATT (I)	1	248	83	83
Hydrophilic-hydrophobic	Fucales	KT272403(83)	rpl5	TCA (S) => TTA (L)	1	140	47	62
Hydrophilic-hydrophobic	Fucales	KT272403(83)	rps14	TCA (S) => TTA (L)	1	50	17	21
Hydrophilic-hydrophobic	Fucales	KT272403(83)	rps19	ACC (T) => ATC (I)	1	80	27	52
Hydrophilic-hydrophobic	Fucales	KT272403(83)	rps2	ACT (T) => ATT (I)	0.43	284	95	115
Hydrophilic-hydrophobic	Fucales	KT272403(83)	rps2	ACA (T) => ATA (I)	0.86	422	141	212
Hydrophilic-hydrophobic	Fucales	KT272403(83)	rps3	ACA (T) => ATA (I)	1	23	8	8
Hydrophilic-hydrophobic	Fucales	KT272403(83)	rps3	ACT (T) => ATT (I)	0.71	341	114	413
Hydrophilic-hydrophobic	Fucales	KT272403(83)	rps3	ACC (T) => ATC (I)	0.86	389	130	431
Hydrophilic-hydrophobic	Fucales	KT272403(83)	rps3	ACC (T) => ATC (I)	1	812	271	587
Hydrophilic-hydrophobic	Fucales	KT272403(83)	rps4	ACT (T) => ATT (I)	1	422	141	157
Hydrophilic-hydrophobic	Fucales	KT272403(83)	rps4	TCG (S) => TTG (L)	1	650	217	272
Hydrophilic-hydrophobic	Fucales	KT272403(83)	rps7	TCA (S) => TTA (L)	1	356	119	124
Hydrophilic-hydrophobic	Fucales	KT280278(75)	atp6	ACG (T) => ATG (M)	1	98	33	34
Hydrophilic-hydrophobic	Fucales	KT280278(75)	atp8	TCA (S) => TTA (L)	1	122	41	43
Hydrophilic-hydrophobic	Fucales	KT280278(75)	cob	TCT (S) => TTT (F)	1	716	239	246
Hydrophilic-hydrophobic	Fucales	KT280278(75)	nad2	TCA (S) => TTA (L)	1	161	54	54
Hydrophilic-hydrophobic	Fucales	KT280278(75)	nad4	TCA (S) => TTA (L)	0.89	584	195	204
Hydrophilic-hydrophobic	Fucales	KT280278(75)	nad4	ACA (T) => ATA (I)	1	878	293	302
Hydrophilic-hydrophobic	Fucales	KT280278(75)	nad6	ACT (T) => ATT (I)	1	248	83	83
Hydrophilic-hydrophobic	Fucales	KT280278(75)	rps14	TCA (S) => TTA (L)	1	50	17	21
Hydrophilic-hydrophobic	Fucales	KT280278(75)	rps19	ACC (T) => ATC (I)	1	80	27	52
Hydrophilic-hydrophobic	Fucales	KT280278(75)	rps2	ACT (T) => ATT (I)	0.43	284	95	115
Hydrophilic-hydrophobic	Fucales	KT280278(75)	rps2	ACA (T) => ATA (I)	0.86	422	141	212
Hydrophilic-hydrophobic	Fucales	KT280278(75)	rps2	ACT (T) => ATT (I)	0.71	464	155	231
Hydrophilic-hydrophobic	Fucales	KT280278(75)	rps3	ACA (T) => ATA (I)	1	23	8	8
Hydrophilic-hydrophobic	Fucales	KT280278(75)	rps3	ACA (T) => ATA (I)	1	356	119	429
Hydrophilic-hydrophobic	Fucales	KT280278(75)	rps3	ACT (T) => ATT (I)	1	812	271	598
Hydrophilic-hydrophobic	Fucales	KT280278(75)	rps4	ACT (T) => ATT (I)	1	410	137	153
Hydrophilic-hydrophobic	Fucales	KT280278(75)	rps7	TCA (S) => TTA (L)	1	356	119	124
Hydrophilic-hydrophobic	Fucales	MG459430(81)	atp6	ACG (T) => ATG (M)	1	98	33	34
Hydrophilic-hydrophobic	Fucales	MG459430(81)	cob	TCT (S) => TTT (F)	1	716	239	246
Hydrophilic-hydrophobic	Fucales	MG459430(81)	nad2	TCA (S) => TTA (L)	1	161	54	54
Hydrophilic-hydrophobic	Fucales	MG459430(81)	nad3	TCG (S) => TTG (L)	1	65	22	22
Hydrophilic-hydrophobic	Fucales	MG459430(81)	nad4	TCA (S) => TTA (L)	0.89	584	195	204
Hydrophilic-hydrophobic	Fucales	MG459430(81)	nad5	ACA (T) => ATA (I)	1	302	101	101
Hydrophilic-hydrophobic	Fucales	MG459430(81)	nad6	ACT (T) => ATT (I)	1	287	96	99
Hydrophilic-hydrophobic	Fucales	MG459430(81)	nad7	ACA (T) => ATA (I)	0.88	800	267	268
Hydrophilic-hydrophobic	Fucales	MG459430(81)	rps10	TCG (S) => TTG (L)	0.4	326	109	118
Hydrophilic-hydrophobic	Fucales	MG459430(81)	rps11	TCG (S) => TTG (L)	0.67	320	107	110
Hydrophilic-hydrophobic	Fucales	MG459430(81)	rps14	TCA (S) => TTA (L)	1	50	17	21
Hydrophilic-hydrophobic	Fucales	MG459430(81)	rps19	ACC (T) => ATC (I)	1	83	28	52
Hydrophilic-hydrophobic	Fucales	MG459430(81)	rps2	ACC (T) => ATC (I)	0.43	284	95	115
Hydrophilic-hydrophobic	Fucales	MG459430(81)	rps3	ACT (T) => ATT (I)	1	62	21	71
Hydrophilic-hydrophobic	Fucales	MG459430(81)	rps3	ACT (T) => ATT (I)	0.71	341	114	415
Hydrophilic-hydrophobic	Fucales	MG459430(81)	rps3	ACC (T) => ATC (I)	0.86	389	130	431
Hydrophilic-hydrophobic	Fucales	MG459430(81)	rps3	ACT (T) => ATT (I)	1	812	271	589
Hydrophilic-hydrophobic	Fucales	MG459430(81)	rps4	ACC (T) => ATC (I)	0.67	176	59	71
Hydrophilic-hydrophobic	Fucales	MG459430(81)	rps4	ACA (T) => ATA (I)	0.67	188	63	76
Hydrophilic-hydrophobic	Fucales	MG459430(81)	rps4	ACT (T) => ATT (I)	1	422	141	158
Hydrophilic-hydrophobic	Fucales	MG459430(81)	rps7	TCA (S) => TTA (L)	1	356	119	123
Hydrophilic-hydrophobic	Fucales	MG922856(90)	cox2	TCT (S) => TTT (F)	1	2459	820	820
Hydrophilic-hydrophobic	Fucales	MG922856(90)	nad2	TCA (S) => TTA (L)	1	161	54	54
Hydrophilic-hydrophobic	Fucales	MG922856(90)	nad2	ACA (T) => ATA (I)	1	665	222	231
Hydrophilic-hydrophobic	Fucales	MG922856(90)	nad4	ACA (T) => ATA (I)	1	878	293	302
Hydrophilic-hydrophobic	Fucales	MG922856(90)	nad5	ACA (T) => ATA (I)	1	302	101	101
Hydrophilic-hydrophobic	Fucales	MG922856(90)	nad5	ACA (T) => ATA (I)	0.9	1244	415	417
Hydrophilic-hydrophobic	Fucales	MG922856(90)	nad5	TCT (S) => TTT (F)	1	1319	440	442
Hydrophilic-hydrophobic	Fucales	MG922856(90)	rps10	ACT (T) => ATT (I)	1	53	18	18
Hydrophilic-hydrophobic	Fucales	MG922856(90)	rps10	ACA (T) => ATA (I)	0.8	110	37	42
Hydrophilic-hydrophobic	Fucales	MG922856(90)	rps11	TCA (S) => TTA (L)	1	395	132	140
Hydrophilic-hydrophobic	Fucales	MG922856(90)	rps2	ACT (T) => ATT (I)	0.86	422	141	211
Hydrophilic-hydrophobic	Fucales	MG922856(90)	rps2	ACT (T) => ATT (I)	0.86	431	144	219
Hydrophilic-hydrophobic	Fucales	MG922856(90)	rps2	ACA (T) => ATA (I)	0.71	464	155	230
Hydrophilic-hydrophobic	Fucales	MG922856(90)	rps3	ACA (T) => ATA (I)	0.71	341	114	413
Hydrophilic-hydrophobic	Fucales	MG922856(90)	rps3	ACT (T) => ATT (I)	0.86	389	130	429
Hydrophilic-hydrophobic	Fucales	MG922856(90)	rps4	TCA (S) => TTA (L)	0.83	647	216	258
Hydrophilic-hydrophobic	Fucales	MG922856(90)	rps7	ACA (T) => ATA (I)	0.88	305	102	106
Hydrophilic-hydrophobic	Fucales	MN883537(94)	atp6	ACG (T) => ATG (M)	1	98	33	34
Hydrophilic-hydrophobic	Fucales	MN883537(94)	cob	TCT (S) => TTT (F)	1	716	239	246
Hydrophilic-hydrophobic	Fucales	MN883537(94)	cob	ACC (T) => ATC (I)	0.92	1061	354	361
Hydrophilic-hydrophobic	Fucales	MN883537(94)	nad2	TCA (S) => TTA (L)	1	161	54	54
Hydrophilic-hydrophobic	Fucales	MN883537(94)	nad3	TCG (S) => TTG (L)	1	65	22	22
Hydrophilic-hydrophobic	Fucales	MN883537(94)	nad4	TCA (S) => TTA (L)	0.89	584	195	204
Hydrophilic-hydrophobic	Fucales	MN883537(94)	nad4	ACC (T) => ATC (I)	1	878	293	302
Hydrophilic-hydrophobic	Fucales	MN883537(94)	nad5	ACA (T) => ATA (I)	1	302	101	101
Hydrophilic-hydrophobic	Fucales	MN883537(94)	nad6	TCT (S) => TTT (F)	1	377	126	126
Hydrophilic-hydrophobic	Fucales	MN883537(94)	rpl2	TCA (S) => TTA (L)	1	125	42	47
Hydrophilic-hydrophobic	Fucales	MN883537(94)	rps13	ACA (T) => ATA (I)	1	254	85	89
Hydrophilic-hydrophobic	Fucales	MN883537(94)	rps14	TCA (S) => TTA (L)	1	50	17	21
Hydrophilic-hydrophobic	Fucales	MN883537(94)	rps14	TCC (S) => TTC (F)	0.6	182	61	65
Hydrophilic-hydrophobic	Fucales	MN883537(94)	rps2	ACT (T) => ATT (I)	0.43	284	95	115
Hydrophilic-hydrophobic	Fucales	MN883537(94)	rps3	ACT (T) => ATT (I)	1	23	8	8
Hydrophilic-hydrophobic	Fucales	MN883537(94)	rps3	ACT (T) => ATT (I)	0.71	341	114	413
Hydrophilic-hydrophobic	Fucales	MN883537(94)	rps3	ACA (T) => ATA (I)	1	347	116	418
Hydrophilic-hydrophobic	Fucales	MN883537(94)	rps3	ACT (T) => ATT (I)	1	812	271	590
Hydrophilic-hydrophobic	Fucales	MN883537(94)	rps3	ACA (T) => ATA (I)	0.71	839	280	601
Hydrophilic-hydrophobic	Fucales	MN883537(94)	rps4	ACT (T) => ATT (I)	1	422	141	157
Hydrophilic-hydrophobic	Fucales	MN883537(94)	rps7	TCA (S) => TTA (L)	1	356	119	123
Hydrophilic-hydrophobic	Fucales	NC007683(89)	nad2	TCA (S) => TTA (L)	1	161	54	54
Hydrophilic-hydrophobic	Fucales	NC007683(89)	nad2	ACA (T) => ATA (I)	1	665	222	231
Hydrophilic-hydrophobic	Fucales	NC007683(89)	nad4	ACA (T) => ATA (I)	1	878	293	302
Hydrophilic-hydrophobic	Fucales	NC007683(89)	nad5	ACA (T) => ATA (I)	1	302	101	101
Hydrophilic-hydrophobic	Fucales	NC007683(89)	nad5	ACA (T) => ATA (I)	0.9	1244	415	417
Hydrophilic-hydrophobic	Fucales	NC007683(89)	nad5	TCT (S) => TTT (F)	1	1319	440	442
Hydrophilic-hydrophobic	Fucales	NC007683(89)	rps10	ACT (T) => ATT (I)	1	53	18	18
Hydrophilic-hydrophobic	Fucales	NC007683(89)	rps10	ACA (T) => ATA (I)	0.8	110	37	42
Hydrophilic-hydrophobic	Fucales	NC007683(89)	rps11	TCA (S) => TTA (L)	1	389	130	138
Hydrophilic-hydrophobic	Fucales	NC007683(89)	rps2	ACT (T) => ATT (I)	0.86	422	141	211
Hydrophilic-hydrophobic	Fucales	NC007683(89)	rps2	ACT (T) => ATT (I)	0.86	431	144	219
Hydrophilic-hydrophobic	Fucales	NC007683(89)	rps2	ACA (T) => ATA (I)	0.71	464	155	230
Hydrophilic-hydrophobic	Fucales	NC007683(89)	rps3	ACA (T) => ATA (I)	0.71	341	114	413
Hydrophilic-hydrophobic	Fucales	NC007683(89)	rps3	ACT (T) => ATT (I)	0.86	389	130	429
Hydrophilic-hydrophobic	Fucales	NC007683(89)	rps4	TCA (S) => TTA (L)	0.83	647	216	258
Hydrophilic-hydrophobic	Fucales	NC007683(89)	rps7	ACA (T) => ATA (I)	0.88	305	102	106
Hydrophilic-hydrophobic	Fucales	NC024613(83)	cob	TCT (S) => TTT (F)	1	716	239	246
Hydrophilic-hydrophobic	Fucales	NC024613(83)	cob	ACA (T) => ATA (I)	0.92	1061	354	361
Hydrophilic-hydrophobic	Fucales	NC024613(83)	nad2	TCA (S) => TTA (L)	1	161	54	54
Hydrophilic-hydrophobic	Fucales	NC024613(83)	nad2	ACG (T) => ATG (M)	1	1463	488	497
Hydrophilic-hydrophobic	Fucales	NC024613(83)	nad4	TCA (S) => TTA (L)	0.89	584	195	204
Hydrophilic-hydrophobic	Fucales	NC024613(83)	nad5	ACA (T) => ATA (I)	1	302	101	101
Hydrophilic-hydrophobic	Fucales	NC024613(83)	nad6	ACC (T) => ATC (I)	0.5	773	258	260
Hydrophilic-hydrophobic	Fucales	NC024613(83)	nad6	ACA (T) => ATA (I)	0.92	167	56	59
Hydrophilic-hydrophobic	Fucales	NC024613(83)	rps13	TCG (S) => TTG (L)	1	110	37	41
Hydrophilic-hydrophobic	Fucales	NC024613(83)	rps14	TCA (S) => TTA (L)	1	50	17	21
Hydrophilic-hydrophobic	Fucales	NC024613(83)	rps19	ACC (T) => ATC (I)	1	83	28	52
Hydrophilic-hydrophobic	Fucales	NC024613(83)	rps2	ACT (T) => ATT (I)	0.43	284	95	113
Hydrophilic-hydrophobic	Fucales	NC024613(83)	rps2	ACA (T) => ATA (I)	0.86	422	141	210
Hydrophilic-hydrophobic	Fucales	NC024613(83)	rps3	ACG (T) => ATG (M)	0.86	320	107	408
Hydrophilic-hydrophobic	Fucales	NC024613(83)	rps3	ACT (T) => ATT (I)	0.71	341	114	415
Hydrophilic-hydrophobic	Fucales	NC024613(83)	rps3	ACG (T) => ATG (M)	0.86	383	128	429
Hydrophilic-hydrophobic	Fucales	NC024613(83)	rps3	ACC (T) => ATC (I)	0.86	389	130	431
Hydrophilic-hydrophobic	Fucales	NC024613(83)	rps3	ACT (T) => ATT (I)	1	812	271	587
Hydrophilic-hydrophobic	Fucales	NC024613(83)	rps4	ACA (T) => ATA (I)	1	188	63	77
Hydrophilic-hydrophobic	Fucales	NC024613(83)	rps4	ACT (T) => ATT (I)	1	422	141	155
Hydrophilic-hydrophobic	Fucales	NC024614(82)	atp6	ACG (T) => ATG (M)	1	98	33	34
Hydrophilic-hydrophobic	Fucales	NC024614(82)	cob	TCT (S) => TTT (F)	1	716	239	246
Hydrophilic-hydrophobic	Fucales	NC024614(82)	nad2	TCA (S) => TTA (L)	1	161	54	54
Hydrophilic-hydrophobic	Fucales	NC024614(82)	nad3	TCG (S) => TTG (L)	1	65	22	22
Hydrophilic-hydrophobic	Fucales	NC024614(82)	nad4	TCA (S) => TTA (L)	0.89	584	195	204
Hydrophilic-hydrophobic	Fucales	NC024614(82)	nad5	ACA (T) => ATA (I)	1	302	101	101
Hydrophilic-hydrophobic	Fucales	NC024614(82)	nad7	ACA (T) => ATA (I)	0.88	800	267	268
Hydrophilic-hydrophobic	Fucales	NC024614(82)	rps11	TCG (S) => TTG (L)	0.67	320	107	107
Hydrophilic-hydrophobic	Fucales	NC024614(82)	rps14	TCA (S) => TTA (L)	1	50	17	21
Hydrophilic-hydrophobic	Fucales	NC024614(82)	rps19	ACT (T) => ATT (I)	1	83	28	52
Hydrophilic-hydrophobic	Fucales	NC024614(82)	rps2	ACA (T) => ATA (I)	0.43	254	85	90
Hydrophilic-hydrophobic	Fucales	NC024614(82)	rps2	ACC (T) => ATC (I)	0.43	284	95	114
Hydrophilic-hydrophobic	Fucales	NC024614(82)	rps3	ACT (T) => ATT (I)	1	62	21	71
Hydrophilic-hydrophobic	Fucales	NC024614(82)	rps3	ACT (T) => ATT (I)	0.71	341	114	415
Hydrophilic-hydrophobic	Fucales	NC024614(82)	rps3	ACG (T) => ATG (M)	0.86	383	128	429
Hydrophilic-hydrophobic	Fucales	NC024614(82)	rps3	ACC (T) => ATC (I)	0.86	389	130	431
Hydrophilic-hydrophobic	Fucales	NC024614(82)	rps4	ACA (T) => ATA (I)	0.67	188	63	77
Hydrophilic-hydrophobic	Fucales	NC024614(82)	rps4	ACT (T) => ATT (I)	1	422	141	159
Hydrophilic-hydrophobic	Fucales	NC024614(82)	rps7	TCA (S) => TTA (L)	1	338	113	117
Hydrophilic-hydrophobic	Fucales	NC026700(82)	atp6	ACG (T) => ATG (M)	1	98	33	34
Hydrophilic-hydrophobic	Fucales	NC026700(82)	cob	TCT (S) => TTT (F)	1	716	239	246
Hydrophilic-hydrophobic	Fucales	NC026700(82)	nad2	TCA (S) => TTA (L)	1	161	54	54
Hydrophilic-hydrophobic	Fucales	NC026700(82)	nad3	TCG (S) => TTG (L)	1	65	22	22
Hydrophilic-hydrophobic	Fucales	NC026700(82)	nad4	TCA (S) => TTA (L)	1	110	37	46
Hydrophilic-hydrophobic	Fucales	NC026700(82)	nad5	ACA (T) => ATA (I)	1	302	101	101
Hydrophilic-hydrophobic	Fucales	NC026700(82)	nad6	ACT (T) => ATT (I)	0.5	776	259	263
Hydrophilic-hydrophobic	Fucales	NC026700(82)	rpl6	ACT (T) => ATT (I)	0.33	467	156	159
Hydrophilic-hydrophobic	Fucales	NC026700(82)	rps14	TCA (S) => TTA (L)	1	50	17	21
Hydrophilic-hydrophobic	Fucales	NC026700(82)	rps19	ACC (T) => ATC (I)	1	83	28	52
Hydrophilic-hydrophobic	Fucales	NC026700(82)	rps2	ACT (T) => ATT (I)	0.43	284	95	115
Hydrophilic-hydrophobic	Fucales	NC026700(82)	rps3	ACC (T) => ATC (I)	1	23	8	8
Hydrophilic-hydrophobic	Fucales	NC026700(82)	rps3	ACT (T) => ATT (I)	1	62	21	71
Hydrophilic-hydrophobic	Fucales	NC026700(82)	rps3	ACT (T) => ATT (I)	1	812	271	598
Hydrophilic-hydrophobic	Fucales	NC026700(82)	rps4	ACT (T) => ATT (I)	1	422	141	158
Hydrophilic-hydrophobic	Fucales	NC026700(82)	rps7	TCA (S) => TTA (L)	1	356	119	123
[truncated: 922 more rows]

## Sheet: cpPCGs
RNA editing sites of cpPCGs
Type	Order	gengbank	gene	Effect	Score	Nt Pos	AA Pos	Align Col
hydrophilic	Fucales	MT873582（19）	rps11	CAC (H) => TAC (Y)	1	43	15	24
hydrophilic	Fucales	MG459429 (21)	rpl6	CGT (R) => TGT (C)	1	253	85	85
hydrophilic	Fucales	MG459429 (21)	rps11	CAC (H) => TAC (Y)	1	43	15	24
hydrophilic	Fucales	MG922855（25）	rpl6	CGT (R) => TGT (C)	1	253	85	85
hydrophilic	Fucales	MG922855（25）	rps11	CAT (H) => TAT (Y)	1	43	15	24
hydrophilic	Fucales	MN265366（21）	rps11	CAC (H) => TAC (Y)	1	43	15	24
hydrophilic	Fucales	MN794016（21）	rps11	CAT (H) => TAT (Y)	1	43	15	24
hydrophilic	Fucales	NC016735（21）	rpl6	CGT (R) => TGT (C)	1	253	85	85
hydrophilic	Fucales	NC016735（21）	rps11	CAT (H) => TAT (Y)	1	43	15	24
hydrophilic	Fucales	NC029134（25）	rps11	CAC (H) => TAC (Y)	1	43	15	24
hydrophilic	Fucales	NC032288（21）	rpl6	CGT (R) => TGT (C)	1	253	85	85
hydrophilic	Fucales	NC032288（21）	rps11	CAT (H) => TAT (Y)	1	43	15	24
hydrophilic	Ectocarpales	MK107985（23）	rpl6	CGC (R) => TGC (C)	1	253	85	85
hydrophilic	Ectocarpales	MK107985（23）	rps10	CGC (R) => TGC (C)	0.4	19	7	7
hydrophilic	Ectocarpales	MK107985（23）	rps11	CAT (H) => TAT (Y)	1	43	15	24
hydrophilic	Ectocarpales	NC013498（32）	rps10	CGT (R) => TGT (C)	0.4	19	7	7
hydrophilic	Ectocarpales	NC013498（32）	rps11	CAT (H) => TAT (Y)	1	43	15	24
hydrophilic	Ectocarpales	NC032045（5）	rpl6	CGC (R) => TGC (C)	1	253	85	85
hydrophilic	Ectocarpales	NC038231（26）	rpl6	CGT (R) => TGT (C)	1	253	85	85
hydrophilic	Ectocarpales	NC038231（26）	rps10	CGT (R) => TGT (C)	0.4	19	7	7
hydrophilic	Ectocarpales	NC038231（26）	rps11	CAT (H) => TAT (Y)	1	43	15	24
hydrophilic	Ectocarpales	NC044758（29）	rpl6	CGC (R) => TGC (C)	1	253	85	85
hydrophilic	Ectocarpales	NC044758（29）	rps10	CGC (R) => TGC (C)	0.4	19	7	7
hydrophilic	Ectocarpales	NC044758（29）	rps11	CAC (H) => TAC (Y)	1	43	15	24
hydrophilic	Ectocarpales	NC046005（33）	rpl6	CGC (R) => TGC (C)	0.4	19	7	7
hydrophilic	Ectocarpales	NC046005（33）	rps11	CAT (H) => TAT (Y)	1	43	15	24
hydrophilic	Laminariales	MK058525(28)	rpl6	CGT (R) => TGT (C)	1	253	85	85
hydrophilic	Laminariales	MK058525(28)	rps11	CAT (H) => TAT (Y)	1	43	15	26
hydrophilic	Laminariales	NC018523(28)	rpl6	CGT (R) => TGT (C)	1	253	85	85
hydrophilic	Laminariales	NC018523(28)	rps11	CAT (H) => TAT (Y)	1	43	15	26
hydrophilic	Laminariales	NC028502(25)	rpl6	CGT (R) => TGT (C)	1	253	85	85
hydrophilic	Laminariales	NC028502(25)	rps11	CAT (H) => TAT (Y)	1	43	15	26
hydrophilic	Laminariales	NC028503(31)	rpl6	CGT (R) => TGT (C)	1	253	85	85
hydrophilic	Laminariales	NC028503(31)	rps11	CAT (H) => TAT (Y)	1	43	15	26
hydrophilic	Laminariales	NC044182(23)	rpl6	CGT (R) => TGT (C)	1	253	85	85
hydrophilic	Laminariales	NC044182(23)	rps11	CAT (H) => TAT (Y)	1	43	15	26
hydrophilic	Laminariales	NC044689(25)	rpl6	CGT (R) => TGT (C)	1	253	85	85
hydrophilic	Laminariales	NC044689(25)	rps11	CAT (H) => TAT (Y)	1	31	11	26
hydrophilic	Laminariales	NC044690(29)	rpl6	CGT (R) => TGT (C)	1	253	85	85
hydrophilic	Laminariales	NC044690(29)	rps11	CAT (H) => TAT (Y)	1	43	15	26
hydrophilic	Laminariales	NC049039(24)	rpl6	CGT (R) => TGT (C)	1	253	85	85
hydrophilic	Laminariales	NC049039(24)	rps11	CAT (H) => TAT (Y)	1	43	15	26
hydrophobic	Fucales	MT873582（19）	rps13	GCG (A) => GTG (V)	0.5	29	10	14
hydrophobic	Fucales	MT873582（19）	rps2	GCT (A) => GTT (V)	0.57	59	20	25
hydrophobic	Fucales	MT873582（19）	rps2	GCT (A) => GTT (V)	0.57	515	172	197
hydrophobic	Fucales	MT873582（19）	rps3	GCT (A) => GTT (V)	1	593	198	561
hydrophobic	Fucales	MT873582（19）	rps7	GCA (A) => GTA (V)	0.62	116	39	39
hydrophobic	Fucales	MG459429 (20)	rps13	GCG (A) => GTG (V)	0.5	29	10	14
hydrophobic	Fucales	MG459429 (20)	rps2	GCT (A) => GTT (V)	0.57	59	20	25
hydrophobic	Fucales	MG459429 (20)	rps2	GCT (A) => GTT (V)	0.57	515	172	197
hydrophobic	Fucales	MG459429 (20)	rps3	GCT (A) => GTT (V)	1	593	198	561
hydrophobic	Fucales	MG459429 (20)	rps7	GCA (A) => GTA (V)	0.62	116	39	39
hydrophobic	Fucales	MG922855（25）	rps11	GCT (A) => GTT (V)	0.33	197	66	75
hydrophobic	Fucales	MG922855（25）	rps19	CTT (L) => TTT (F)	0.83	211	71	90
hydrophobic	Fucales	MG922855（25）	rps1	GCC (A) => GTC (V)	1	389	130	185
hydrophobic	Fucales	MG922855（25）	rps2	GCT (A) => GTT (V)	0.57	59	20	25
hydrophobic	Fucales	MG922855（25）	rps2	GCT (A) => GTT (V)	0.57	515	172	197
hydrophobic	Fucales	MG922855（25）	rps3	GCT (A) => GTT (V)	1	593	198	560
hydrophobic	Fucales	MG922855（25）	rps4	CCT (P) => CTT (L)	1	56	19	34
hydrophobic	Fucales	MG922855（25）	rps7	GCT (A) => GTT (V)	0.62	116	39	39
hydrophobic	Fucales	MN265366（21）	rps11	GCT (A) => GTT (V)	1	128	43	52
hydrophobic	Fucales	MN265366（21）	rps2	GCT (A) => GTT (V)	0.57	59	20	25
hydrophobic	Fucales	MN265366（21）	rps2	GCT (A) => GTT (V)	0.57	515	172	197
hydrophobic	Fucales	MN265366（21）	rps3	GCT (A) => GTT (V)	1	593	198	574
hydrophobic	Fucales	MN265366（21）	rps7	GCA (A) => GTA (V)	0.62	116	39	39
hydrophobic	Fucales	MN794016（21）	rps13	GCG (A) => GTG (V)	0.5	29	10	14
hydrophobic	Fucales	MN794016（21）	rps2	GCT (A) => GTT (V)	0.57	59	20	25
hydrophobic	Fucales	MN794016（21）	rps2	GCT (A) => GTT (V)	0.57	515	172	197
hydrophobic	Fucales	MN794016（21）	rps3	GCT (A) => GTT (V)	1	593	198	561
hydrophobic	Fucales	MN794016（21）	rps4	CCA (P) => CTA (L)	1	56	19	34
hydrophobic	Fucales	MN794016（21）	rps7	GCA (A) => GTA (V)	0.62	116	39	39
hydrophobic	Fucales	NC016735（21）	rps19	CTT (L) => TTT (F)	0.83	211	71	90
hydrophobic	Fucales	NC016735（21）	rps1	GCC (A) => GTC (V)	1	389	130	185
hydrophobic	Fucales	NC016735（21）	rps2	GCT (A) => GTT (V)	0.57	59	20	25
hydrophobic	Fucales	NC016735（21）	rps2	GCT (A) => GTT (V)	0.57	515	172	197
hydrophobic	Fucales	NC016735（21）	rps3	GCT (A) => GTT (V)	1	593	198	560
hydrophobic	Fucales	NC016735（21）	rps4	CCT (P) => CTT (L)	1	56	19	34
hydrophobic	Fucales	NC016735（21）	rps7	GCT (A) => GTT (V)	0.62	116	39	39
hydrophobic	Fucales	NC029134（25）	rps13	GCG (A) => GTG (V)	0.5	29	10	14
hydrophobic	Fucales	NC029134（25）	rps19	CGG (R) => TGG (W)	1	16	6	7
hydrophobic	Fucales	NC029134（25）	rps2	GCG (A) => GTG (V)	0.57	59	20	25
hydrophobic	Fucales	NC029134（25）	rps2	GCT (A) => GTT (V)	0.57	515	172	197
hydrophobic	Fucales	NC029134（25）	rps3	GCT (A) => GTT (V)	1	593	198	561
hydrophobic	Fucales	NC029134（25）	rps4	CCA (P) => CTA (L)	1	56	19	34
hydrophobic	Fucales	NC029134（25）	rps7	GCA (A) => GTA (V)	0.62	116	39	39
hydrophobic	Fucales	NC032288（21）	rpl5	CCT (P) => TTT (F)	0.78	217	73	81
hydrophobic	Fucales	NC032288（21）	rpl5	CCT (P) => TTT (F)	0.78	218	73	81
hydrophobic	Fucales	NC032288（21）	rpl5	CCG (P) => CTG (L)	1	551	184	214
hydrophobic	Fucales	NC032288（21）	rps13	GCG (A) => GTG (V)	0.5	29	10	14
hydrophobic	Fucales	NC032288（21）	rps2	GCT (A) => GTT (V)	0.57	59	20	25
hydrophobic	Fucales	NC032288（21）	rps2	GCT (A) => GTT (V)	0.57	515	172	197
hydrophobic	Fucales	NC032288（21）	rps3	GCT (A) => GTT (V)	1	593	198	561
hydrophobic	Fucales	NC032288（21）	rps7	GCA (A) => GTA (V)	0.62	116	39	39
hydrophobic	Ectocarpales	MK107985（23）	rpl5	CTC (L) => TTC (F)	1	40	14	18
hydrophobic	Ectocarpales	MK107985（23）	rpl5	CCA (P) => CTA (L)	1	551	184	210
hydrophobic	Ectocarpales	MK107985（23）	rps13	GCA (A) => GTA (V)	0.5	29	10	14
hydrophobic	Ectocarpales	MK107985（23）	rps2	GCT (A) => GTT (V)	0.57	59	20	25
hydrophobic	Ectocarpales	MK107985（23）	rps2	GCT (A) => GTT (V)	0.57	515	172	197
hydrophobic	Ectocarpales	MK107985（23）	rps3	GCC (A) => GTC (V)	1	593	198	571
hydrophobic	Ectocarpales	MK107985（23）	rps4	CCC (P) => CTC (L)	1	56	19	34
hydrophobic	Ectocarpales	MK107985（23）	rps7	GCC (A) => GTC (V)	0.62	116	39	39
hydrophobic	Ectocarpales	NC013498（32）	rpl5	CTC (L) => TTC (F)	1	40	14	18
hydrophobic	Ectocarpales	NC013498（32）	rpl5	CTT (L) => TTT (F)	1	478	160	186
hydrophobic	Ectocarpales	NC013498（32）	rpl5	CCA (P) => CTA (L)	1	551	184	210
hydrophobic	Ectocarpales	NC013498（32）	rps13	GCA (A) => GTA (V)	0.5	29	10	14
hydrophobic	Ectocarpales	NC013498（32）	rps19	CTT (L) => TTT (F)	0.83	211	71	90
hydrophobic	Ectocarpales	NC013498（32）	rps1	GCT (A) => GTT (V)	1	524	175	179
hydrophobic	Ectocarpales	NC013498（32）	rps2	GCT (A) => GTT (V)	0.57	59	20	25
hydrophobic	Ectocarpales	NC013498（32）	rps2	GCT (A) => GTT (V)	0.57	515	172	197
hydrophobic	Ectocarpales	NC013498（32）	rps3	GCT (A) => GTT (V)	1	593	198	559
hydrophobic	Ectocarpales	NC013498（32）	rps4	CCT (P) => CTT (L)	1	56	19	34
hydrophobic	Ectocarpales	NC013498（32）	rps7	GCA (A) => GTA (V)	0.62	116	39	39
hydrophobic	Ectocarpales	NC032045（5）	rpl5	CTT (L) => TTT (F)	1	478	160	186
hydrophobic	Ectocarpales	NC038231（26）	rpl5	CTC (L) => TTC (F)	1	40	14	18
hydrophobic	Ectocarpales	NC038231（26）	rps13	GCA (A) => GTA (V)	0.5	29	10	14
hydrophobic	Ectocarpales	NC038231（26）	rps2	GCT (A) => GTT (V)	0.57	59	20	25
hydrophobic	Ectocarpales	NC038231（26）	rps2	GCT (A) => GTT (V)	0.57	515	172	191
hydrophobic	Ectocarpales	NC038231（26）	rps3	CTT (L) => TTT (F)	1	142	48	363
hydrophobic	Ectocarpales	NC038231（26）	rps3	GCT (A) => GTT (V)	1	593	198	559
hydrophobic	Ectocarpales	NC038231（26）	rps4	CCT (P) => CTT (L)	1	56	19	34
hydrophobic	Ectocarpales	NC038231（26）	rps7	GCT (A) => GTT (V)	0.62	116	39	39
hydrophobic	Ectocarpales	NC044758（29）	rpl5	CTC (L) => TTC (F)	1	40	14	18
hydrophobic	Ectocarpales	NC044758（29）	rpl5	CCA (P) => CTA (L)	1	551	184	210
hydrophobic	Ectocarpales	NC044758（29）	rps13	GCA (A) => GTA (V)	0.5	29	10	14
hydrophobic	Ectocarpales	NC044758（29）	rps2	GCT (A) => GTT (V)	0.57	59	20	25
hydrophobic	Ectocarpales	NC044758（29）	rps2	GCT (A) => GTT (V)	0.57	515	172	192
hydrophobic	Ectocarpales	NC044758（29）	rps3	CTT (L) => TTT (F)	1	142	48	363
hydrophobic	Ectocarpales	NC044758（29）	rps3	GCT (A) => GTT (V)	1	593	198	559
hydrophobic	Ectocarpales	NC044758（29）	rps4	CCT (P) => CTT (L)	1	56	19	34
hydrophobic	Ectocarpales	NC044758（29）	rps7	GCC (A) => GTC (V)	0.62	116	39	39
hydrophobic	Ectocarpales	NC046005（33）	rpl5	CTC (L) => TTC (F)	1	40	14	18
hydrophobic	Ectocarpales	NC046005（33）	rpl5	CCA (P) => CTA (L)	1	551	184	210
hydrophobic	Ectocarpales	NC046005（33）	rps13	GCA (A) => GTA (V)	0.5	29	10	14
hydrophobic	Ectocarpales	NC046005（33）	rps19	CTT (L) => TTT (F)	0.83	211	71	90
hydrophobic	Ectocarpales	NC046005（33）	rps1	CTT (L) => TTT (F)	0.33	133	45	104
hydrophobic	Ectocarpales	NC046005（33）	rps2	GCT (A) => GTT (V)	0.57	59	20	25
hydrophobic	Ectocarpales	NC046005（33）	rps2	CTT (L) => TTT (F)	0.71	421	141	161
hydrophobic	Ectocarpales	NC046005（33）	rps2	GCT (A) => GTT (V)	0.57	515	172	192
hydrophobic	Ectocarpales	NC046005（33）	rps3	GCT (A) => GTT (V)	1	593	198	571
hydrophobic	Ectocarpales	NC046005（33）	rps4	CCT (P) => CTT (L)	1	56	19	34
hydrophobic	Ectocarpales	NC046005（33）	rps7	GCC (A) => GTC (V)	0.62	116	39	39
hydrophobic	Laminariales	MK058525(28)	rpl5	CCA (P) => CTA (L)	1	551	184	210
hydrophobic	Laminariales	MK058525(28)	rps13	GCA (A) => GTA (V)	0.5	29	10	14
hydrophobic	Laminariales	MK058525(28)	rps19	CTT (L) => TTT (F)	0.83	211	71	90
hydrophobic	Laminariales	MK058525(28)	rps1	CCT (P) => CTT (L)	0.67	194	65	74
hydrophobic	Laminariales	MK058525(28)	rps1	CCT (P) => TTT (F)	0.67	376	126	135
hydrophobic	Laminariales	MK058525(28)	rps1	CCT (P) => TTT (F)	0.67	377	126	135
hydrophobic	Laminariales	MK058525(28)	rps2	GCT (A) => GTT (V)	0.57	59	20	25
hydrophobic	Laminariales	MK058525(28)	rps2	GCT (A) => GTT (V)	0.57	515	172	192
hydrophobic	Laminariales	MK058525(28)	rps3	GCT (A) => GTT (V)	1	593	198	559
hydrophobic	Laminariales	MK058525(28)	rps7	GCA (A) => GTA (V)	0.62	116	39	39
hydrophobic	Laminariales	NC018523(28)	rpl5	CCA (P) => CTA (L)	1	551	184	210
hydrophobic	Laminariales	NC018523(28)	rps13	GCA (A) => GTA (V)	0.5	29	10	14
hydrophobic	Laminariales	NC018523(28)	rps19	CTT (L) => TTT (F)	0.83	211	71	90
hydrophobic	Laminariales	NC018523(28)	rps1	CCT (P) => CTT (L)	0.67	194	65	74
hydrophobic	Laminariales	NC018523(28)	rps1	CCT (P) => TTT (F)	0.67	376	126	135
hydrophobic	Laminariales	NC018523(28)	rps1	CCT (P) => TTT (F)	0.67	377	126	135
hydrophobic	Laminariales	NC018523(28)	rps2	GCT (A) => GTT (V)	0.57	59	20	25
hydrophobic	Laminariales	NC018523(28)	rps2	GCT (A) => GTT (V)	0.57	515	172	192
hydrophobic	Laminariales	NC018523(28)	rps3	GCT (A) => GTT (V)	1	593	198	559
hydrophobic	Laminariales	NC018523(28)	rps7	GCA (A) => GTA (V)	0.62	116	39	39
hydrophobic	Laminariales	NC028502(25)	rpl5	CCA (P) => CTA (L)	1	551	184	210
hydrophobic	Laminariales	NC028502(25)	rps19	CTT (L) => TTT (F)	0.83	211	71	90
hydrophobic	Laminariales	NC028502(25)	rps2	GCT (A) => GTT (V)	0.57	59	20	25
hydrophobic	Laminariales	NC028502(25)	rps2	GCT (A) => GTT (V)	0.57	515	172	192
hydrophobic	Laminariales	NC028502(25)	rps3	GCT (A) => GTT (V)	1	593	198	559
hydrophobic	Laminariales	NC028502(25)	rps4	CCA (P) => CTA (L)	1	56	19	34
hydrophobic	Laminariales	NC028502(25)	rps7	GCA (A) => GTA (V)	0.62	116	39	39
hydrophobic	Laminariales	NC028503(31)	rpl5	CCA (P) => CTA (L)	1	551	184	210
hydrophobic	Laminariales	NC028503(31)	rps13	GCA (A) => GTA (V)	0.5	29	10	14
hydrophobic	Laminariales	NC028503(31)	rps19	CTT (L) => TTT (F)	0.83	211	71	90
hydrophobic	Laminariales	NC028503(31)	rps2	GCT (A) => GTT (V)	0.57	59	20	25
hydrophobic	Laminariales	NC028503(31)	rps2	GCT (A) => GTT (V)	0.57	515	172	192
hydrophobic	Laminariales	NC028503(31)	rps3	GCC (A) => GTC (V)	1	593	198	560
hydrophobic	Laminariales	NC028503(31)	rps4	CCA (P) => CTA (L)	1	56	19	34
hydrophobic	Laminariales	NC028503(31)	rps7	GCA (A) => GTA (V)	0.62	116	39	39
hydrophobic	Laminariales	NC044182(23)	rps13	GCA (A) => GTA (V)	0.5	29	10	14
hydrophobic	Laminariales	NC044182(23)	rps19	CTT (L) => TTT (F)	0.83	211	71	90
hydrophobic	Laminariales	NC044182(23)	rps2	GCT (A) => GTT (V)	0.57	59	20	25
hydrophobic	Laminariales	NC044182(23)	rps2	GCT (A) => GTT (V)	0.57	515	172	192
hydrophobic	Laminariales	NC044182(23)	rps3	GCT (A) => GTT (V)	1	593	198	559
hydrophobic	Laminariales	NC044182(23)	rps7	GCA (A) => GTA (V)	0.62	116	39	39
hydrophobic	Laminariales	NC044689(25)	rpl5	CCA (P) => CTA (L)	1	551	184	210
hydrophobic	Laminariales	NC044689(25)	rps13	GCA (A) => GTA (V)	0.5	29	10	14
hydrophobic	Laminariales	NC044689(25)	rps2	GCT (A) => GTT (V)	0.57	59	20	25
hydrophobic	Laminariales	NC044689(25)	rps2	GCT (A) => GTT (V)	0.57	515	172	192
hydrophobic	Laminariales	NC044689(25)	rps3	GCT (A) => GTT (V)	1	593	198	559
hydrophobic	Laminariales	NC044689(25)	rps4	CTT (L) => TTT (F)	1	601	201	255
hydrophobic	Laminariales	NC044689(25)	rps7	GCA (A) => GTA (V)	0.62	116	39	39
hydrophobic	Laminariales	NC044690(29)	rpl5	CCA (P) => CTA (L)	1	551	184	210
hydrophobic	Laminariales	NC044690(29)	rps13	GCA (A) => GTA (V)	0.5	29	10	14
hydrophobic	Laminariales	NC044690(29)	rps19	CTT (L) => TTT (F)	0.83	211	71	90
hydrophobic	Laminariales	NC044690(29)	rps2	GCT (A) => GTT (V)	0.57	59	20	25
hydrophobic	Laminariales	NC044690(29)	rps2	GCT (A) => GTT (V)	0.57	515	172	192
hydrophobic	Laminariales	NC044690(29)	rps3	GCT (A) => GTT (V)	1	593	198	559
hydrophobic	Laminariales	NC044690(29)	rps7	GCA (A) => GTA (V)	0.62	116	39	39
hydrophobic	Laminariales	NC049039(24)	rpl5	CCA (P) => CTA (L)	1	551	184	210
hydrophobic	Laminariales	NC049039(24)	rps13	GCA (A) => GTA (V)	0.5	29	10	14
hydrophobic	Laminariales	NC049039(24)	rps19	CTT (L) => TTT (F)	0.83	211	71	90
hydrophobic	Laminariales	NC049039(24)	rps2	GCT (A) => GTT (V)	0.57	59	20	25
hydrophobic	Laminariales	NC049039(24)	rps2	GCT (A) => GTT (V)	0.57	515	172	192
hydrophobic	Laminariales	NC049039(24)	rps3	GCT (A) => GTT (V)	1	593	198	560
hydrophobic	Laminariales	NC049039(24)	rps7	GCA (A) => GTA (V)	0.62	116	39	39
Hydrophilic-hydrophobic	Fucales	MT873582（19）	rps10	TCA (S) => TTA (L)	1	149	50	50
Hydrophilic-hydrophobic	Fucales	MT873582（19）	rps11	TCA (S) => TTA (L)	1	248	83	92
Hydrophilic-hydrophobic	Fucales	MT873582（19）	rps19	ACT (T) => ATT (I)	1	98	33	52
Hydrophilic-hydrophobic	Fucales	MT873582（19）	rps4	ACA (T) => ATA (I)	1	248	83	100
Hydrophilic-hydrophobic	Fucales	MT873582（19）	rps4	ACA (T) => ATA (I)	1	461	154	171
Hydrophilic-hydrophobic	Fucales	MT873582（19）	rps4	ACA (T) => ATA (I)	1	485	162	184
Hydrophilic-hydrophobic	Fucales	MT873582（19）	rps4	ACT (T) => ATT (I)	1	488	163	185
Hydrophilic-hydrophobic	Fucales	MT873582（19）	rps4	TCA (S) => TTA (L)	0.83	500	167	203
Hydrophilic-hydrophobic	Fucales	MT873582（19）	rps7	ACA (T) => ATA (I)	0.88	215	72	83
Hydrophilic-hydrophobic	Fucales	MT873582（19）	rps7	ACT (T) => ATT (I)	0.62	251	84	95
Hydrophilic-hydrophobic	Fucales	MG459429 (20)	rpl6	ACA (T) => ATA (I)	0.33	440	147	149
Hydrophilic-hydrophobic	Fucales	MG459429 (20)	rps10	TCA (S) => TTA (L)	1	149	50	50
Hydrophilic-hydrophobic	Fucales	MG459429 (20)	rps11	TCA (S) => TTA (L)	1	248	83	92
Hydrophilic-hydrophobic	Fucales	MG459429 (20)	rps19	ACT (T) => ATT (I)	1	98	33	52
Hydrophilic-hydrophobic	Fucales	MG459429 (20)	rps1	ACA (T) => ATA (I)	1	335	112	131
Hydrophilic-hydrophobic	Fucales	MG459429 (20)	rps4	ACA (T) => ATA (I)	1	461	154	171
Hydrophilic-hydrophobic	Fucales	MG459429 (20)	rps4	ACT (T) => ATT (I)	1	488	163	185
Hydrophilic-hydrophobic	Fucales	MG459429 (20)	rps4	TCA (S) => TTA (L)	0.83	500	167	203
Hydrophilic-hydrophobic	Fucales	MG459429 (20)	rps7	ACA (T) => ATA (I)	0.88	215	72	83
Hydrophilic-hydrophobic	Fucales	MG459429 (20)	rps7	ACT (T) => ATT (I)	0.62	251	84	95
Hydrophilic-hydrophobic	Fucales	MG922855（25）	rps11	TCA (S) => TTA (L)	1	248	83	92
Hydrophilic-hydrophobic	Fucales	MG922855（25）	rps13	ACA (T) => ATA (I)	1	140	47	51
Hydrophilic-hydrophobic	Fucales	MG922855（25）	rps19	ACT (T) => ATT (I)	1	98	33	52
Hydrophilic-hydrophobic	Fucales	MG922855（25）	rps4	ACA (T) => ATA (I)	0.83	65	22	37
Hydrophilic-hydrophobic	Fucales	MG922855（25）	rps4	ACT (T) => ATT (I)	0.67	110	37	52
Hydrophilic-hydrophobic	Fucales	MG922855（25）	rps4	ACA (T) => ATA (I)	1	230	77	103
Hydrophilic-hydrophobic	Fucales	MG922855（25）	rps4	ACT (T) => ATT (I)	0.5	425	142	168
Hydrophilic-hydrophobic	Fucales	MG922855（25）	rps4	ACT (T) => ATT (I)	1	470	157	188
Hydrophilic-hydrophobic	Fucales	MG922855（25）	rps4	TCA (S) => TTA (L)	0.83	482	161	206
Hydrophilic-hydrophobic	Fucales	MG922855（25）	rps7	ACA (T) => ATA (I)	0.88	215	72	83
Hydrophilic-hydrophobic	Fucales	MG922855（25）	rps7	ACT (T) => ATT (I)	0.62	251	84	95
Hydrophilic-hydrophobic	Fucales	MN265366（21）	rps10	TCA (S) => TTA (L)	1	149	50	50
Hydrophilic-hydrophobic	Fucales	MN265366（21）	rps11	TCA (S) => TTA (L)	1	248	83	92
Hydrophilic-hydrophobic	Fucales	MN265366（21）	rps19	ACT (T) => ATT (I)	1	98	33	52
Hydrophilic-hydrophobic	Fucales	MN265366（21）	rps1	ACA (T) => ATA (I)	1	335	112	129
Hydrophilic-hydrophobic	Fucales	MN265366（21）	rps1	ACT (T) => ATT (I)	0.67	770	257	279
Hydrophilic-hydrophobic	Fucales	MN265366（21）	rps3	ACT (T) => ATT (I)	0.86	173	58	427
Hydrophilic-hydrophobic	Fucales	MN265366（21）	rps4	ACA (T) => ATA (I)	1	248	83	100
Hydrophilic-hydrophobic	Fucales	MN265366（21）	rps4	ACT (T) => ATT (I)	0.5	446	149	166
Hydrophilic-hydrophobic	Fucales	MN265366（21）	rps7	ACA (T) => ATA (I)	0.88	215	72	83
Hydrophilic-hydrophobic	Fucales	MN265366（21）	rps7	ACT (T) => ATT (I)	0.62	251	84	95
Hydrophilic-hydrophobic	Fucales	MN794016（21）	rps10	TCA (S) => TTA (L)	1	149	50	50
Hydrophilic-hydrophobic	Fucales	MN794016（21）	rps11	TCA (S) => TTA (L)	1	248	83	92
Hydrophilic-hydrophobic	Fucales	MN794016（21）	rps19	ACT (T) => ATT (I)	1	98	33	52
Hydrophilic-hydrophobic	Fucales	MN794016（21）	rps4	ACA (T) => ATA (I)	0.83	65	22	37
Hydrophilic-hydrophobic	Fucales	MN794016（21）	rps4	ACA (T) => ATA (I)	1	248	83	100
Hydrophilic-hydrophobic	Fucales	MN794016（21）	rps4	ACT (T) => ATT (I)	0.5	446	149	166
Hydrophilic-hydrophobic	Fucales	MN794016（21）	rps4	ACT (T) => ATT (I)	1	488	163	185
Hydrophilic-hydrophobic	Fucales	MN794016（21）	rps4	TCA (S) => TTA (L)	0.83	500	167	203
Hydrophilic-hydrophobic	Fucales	MN794016（21）	rps7	ACA (T) => ATA (I)	0.88	215	72	83
Hydrophilic-hydrophobic	Fucales	MN794016（21）	rps7	ACT (T) => ATT (I)	0.62	251	84	95
Hydrophilic-hydrophobic	Fucales	NC016735（21）	rps11	TCA (S) => TTA (L)	1	248	83	92
Hydrophilic-hydrophobic	Fucales	NC016735（21）	rps13	ACA (T) => ATA (I)	1	140	47	51
Hydrophilic-hydrophobic	Fucales	NC016735（21）	rps19	ACT (T) => ATT (I)	1	98	33	52
Hydrophilic-hydrophobic	Fucales	NC016735（21）	rps4	ACA (T) => ATA (I)	0.83	65	22	37
Hydrophilic-hydrophobic	Fucales	NC016735（21）	rps4	ACT (T) => ATT (I)	0.67	110	37	52
Hydrophilic-hydrophobic	Fucales	NC016735（21）	rps4	ACA (T) => ATA (I)	1	230	77	103
Hydrophilic-hydrophobic	Fucales	NC016735（21）	rps4	ACT (T) => ATT (I)	1	470	157	188
Hydrophilic-hydrophobic	Fucales	NC016735（21）	rps4	TCA (S) => TTA (L)	0.83	482	161	206
Hydrophilic-hydrophobic	Fucales	NC016735（21）	rps7	ACA (T) => ATA (I)	0.88	215	72	83
Hydrophilic-hydrophobic	Fucales	NC016735（21）	rps7	ACT (T) => ATT (I)	0.62	251	84	95
Hydrophilic-hydrophobic	Fucales	NC029134（25）	rpl6	ACA (T) => ATA (I)	0.33	440	147	149
Hydrophilic-hydrophobic	Fucales	NC029134（25）	rps10	TCA (S) => TTA (L)	1	149	50	50
Hydrophilic-hydrophobic	Fucales	NC029134（25）	rps11	TCA (S) => TTA (L)	1	248	83	92
Hydrophilic-hydrophobic	Fucales	NC029134（25）	rps19	ACT (T) => ATT (I)	1	98	33	52
Hydrophilic-hydrophobic	Fucales	NC029134（25）	rps4	ACA (T) => ATA (I)	0.83	65	22	37
Hydrophilic-hydrophobic	Fucales	NC029134（25）	rps4	ACT (T) => ATT (I)	0.67	113	38	57
Hydrophilic-hydrophobic	Fucales	NC029134（25）	rps4	ACA (T) => ATA (I)	1	248	83	102
Hydrophilic-hydrophobic	Fucales	NC029134（25）	rps4	ACA (T) => ATA (I)	1	461	154	173
Hydrophilic-hydrophobic	Fucales	NC029134（25）	rps4	ACT (T) => ATT (I)	1	488	163	187
Hydrophilic-hydrophobic	Fucales	NC029134（25）	rps4	TCA (S) => TTA (L)	0.83	500	167	205
Hydrophilic-hydrophobic	Fucales	NC029134（25）	rps7	ACA (T) => ATA (I)	0.88	215	72	83
Hydrophilic-hydrophobic	Fucales	NC029134（25）	rps7	ACT (T) => ATT (I)	0.62	251	84	95
Hydrophilic-hydrophobic	Fucales	NC032288（21）	rps10	TCA (S) => TTA (L)	1	149	50	50
Hydrophilic-hydrophobic	Fucales	NC032288（21）	rps19	ACT (T) => ATT (I)	1	98	33	52
Hydrophilic-hydrophobic	Fucales	NC032288（21）	rps1	ACT (T) => ATT (I)	0.67	770	257	279
Hydrophilic-hydrophobic	Fucales	NC032288（21）	rps4	ACA (T) => ATA (I)	1	248	83	100
Hydrophilic-hydrophobic	Fucales	NC032288（21）	rps4	ACT (T) => ATT (I)	1	488	163	185
Hydrophilic-hydrophobic	Fucales	NC032288（21）	rps4	TCA (S) => TTA (L)	0.83	500	167	203
Hydrophilic-hydrophobic	Fucales	NC032288（21）	rps7	ACA (T) => ATA (I)	0.88	215	72	83
Hydrophilic-hydrophobic	Fucales	NC032288（21）	rps7	ACT (T) => ATT (I)	0.62	251	84	95
Hydrophilic-hydrophobic	Ectocarpales	MK107985（23）	rpl5	ACA (T) => ATA (I)	0.44	170	57	61
Hydrophilic-hydrophobic	Ectocarpales	MK107985（23）	rps11	TCA (S) => TTA (L)	1	248	83	92
Hydrophilic-hydrophobic	Ectocarpales	MK107985（23）	rps13	ACT (T) => ATT (I)	0.4	146	49	53
Hydrophilic-hydrophobic	Ectocarpales	MK107985（23）	rps19	ACC (T) => ATC (I)	1	98	33	52
Hydrophilic-hydrophobic	Ectocarpales	MK107985（23）	rps4	ACA (T) => ATA (I)	0.83	65	22	37
Hydrophilic-hydrophobic	Ectocarpales	MK107985（23）	rps4	ACT (T) => ATT (I)	1	230	77	103
Hydrophilic-hydrophobic	Ectocarpales	MK107985（23）	rps7	ACT (T) => ATT (I)	0.62	251	84	95
Hydrophilic-hydrophobic	Ectocarpales	NC013498（32）	rpl5	ACA (T) => ATA (I)	0.44	170	57	61
Hydrophilic-hydrophobic	Ectocarpales	NC013498（32）	rps10	TCA (S) => TTA (L)	1	149	50	50
Hydrophilic-hydrophobic	Ectocarpales	NC013498（32）	rps11	ACT (T) => ATT (I)	1	38	13	22
Hydrophilic-hydrophobic	Ectocarpales	NC013498（32）	rps11	TCA (S) => TTA (L)	1	248	83	92
Hydrophilic-hydrophobic	Ectocarpales	NC013498（32）	rps13	ACA (T) => ATA (I)	0.4	146	49	53
Hydrophilic-hydrophobic	Ectocarpales	NC013498（32）	rps19	ACT (T) => ATT (I)	1	98	33	52
Hydrophilic-hydrophobic	Ectocarpales	NC013498（32）	rps1	TCA (S) => TTA (L)	0.67	779	260	268
Hydrophilic-hydrophobic	Ectocarpales	NC013498（32）	rps2	TCT (S) => TTT (F)	0.86	626	209	238
Hydrophilic-hydrophobic	Ectocarpales	NC013498（32）	rps3	ACG (T) => ATG (M)	0.86	173	58	404
Hydrophilic-hydrophobic	Ectocarpales	NC013498（32）	rps3	ACG (T) => ATG (M)	0.71	452	151	511
Hydrophilic-hydrophobic	Ectocarpales	NC013498（32）	rps4	ACA (T) => ATA (I)	0.83	65	22	37
Hydrophilic-hydrophobic	Ectocarpales	NC013498（32）	rps4	ACT (T) => ATT (I)	1	230	77	103
Hydrophilic-hydrophobic	Ectocarpales	NC013498（32）	rps7	ACT (T) => ATT (I)	0.62	251	84	95
Hydrophilic-hydrophobic	Ectocarpales	NC032045（5）	rpl5	ACT (T) => ATT (I)	0.44	170	57	61
Hydrophilic-hydrophobic	Ectocarpales	NC032045（5）	rpl6	ACA (T) => ATA (I)	0.33	440	147	149
Hydrophilic-hydrophobic	Ectocarpales	NC038231（26）	rpl5	ACA (T) => ATA (I)	0.44	170	57	61
Hydrophilic-hydrophobic	Ectocarpales	NC038231（26）	rps11	ACT (T) => ATT (I)	1	38	13	22
Hydrophilic-hydrophobic	Ectocarpales	NC038231（26）	rps11	TCA (S) => TTA (L)	1	248	83	92
Hydrophilic-hydrophobic	Ectocarpales	NC038231（26）	rps13	ACT (T) => ATT (I)	0.4	146	49	53
Hydrophilic-hydrophobic	Ectocarpales	NC038231（26）	rps19	ACT (T) => ATT (I)	1	98	33	52
Hydrophilic-hydrophobic	Ectocarpales	NC038231（26）	rps2	TCC (S) => TTC (F)	0.86	626	209	232
Hydrophilic-hydrophobic	Ectocarpales	NC038231（26）	rps4	ACA (T) => ATA (I)	0.83	65	22	37
Hydrophilic-hydrophobic	Ectocarpales	NC038231（26）	rps4	ACT (T) => ATT (I)	1	230	77	103
Hydrophilic-hydrophobic	Ectocarpales	NC038231（26）	rps4	ACA (T) => ATA (I)	0.5	425	142	168
Hydrophilic-hydrophobic	Ectocarpales	NC038231（26）	rps7	ACT (T) => ATT (I)	0.62	251	84	95
Hydrophilic-hydrophobic	Ectocarpales	NC044758（29）	rpl5	ACA (T) => ATA (I)	0.44	170	57	61
Hydrophilic-hydrophobic	Ectocarpales	NC044758（29）	rps10	TCA (S) => TTA (L)	1	149	50	50
Hydrophilic-hydrophobic	Ectocarpales	NC044758（29）	rps11	TCA (S) => TTA (L)	1	248	83	92
Hydrophilic-hydrophobic	Ectocarpales	NC044758（29）	rps13	ACT (T) => ATT (I)	0.4	146	49	53
Hydrophilic-hydrophobic	Ectocarpales	NC044758（29）	rps1	TCC (S) => TTC (F)	1	347	116	182
Hydrophilic-hydrophobic	Ectocarpales	NC044758（29）	rps1	TCC (S) => TTC (F)	1	539	180	248
Hydrophilic-hydrophobic	Ectocarpales	NC044758（29）	rps2	TCC (S) => TTC (F)	0.86	626	209	233
Hydrophilic-hydrophobic	Ectocarpales	NC044758（29）	rps4	ACA (T) => ATA (I)	0.83	65	22	37
Hydrophilic-hydrophobic	Ectocarpales	NC044758（29）	rps4	ACT (T) => ATT (I)	1	230	77	103
Hydrophilic-hydrophobic	Ectocarpales	NC044758（29）	rps4	ACC (T) => ATC (I)	0.5	398	133	159
Hydrophilic-hydrophobic	Ectocarpales	NC044758（29）	rps4	ACA (T) => ATA (I)	1	425	142	187
Hydrophilic-hydrophobic	Ectocarpales	NC044758（29）	rps7	ACT (T) => ATT (I)	0.62	251	84	95
Hydrophilic-hydrophobic	Ectocarpales	NC046005（33）	rpl5	ACT (T) => ATT (I)	0.44	170	57	61
Hydrophilic-hydrophobic	Ectocarpales	NC046005（33）	rpl6	TCG (S) => TTG (L)	1	149	50	50
Hydrophilic-hydrophobic	Ectocarpales	NC046005（33）	rps11	ACA (T) => ATA (I)	1	38	13	22
Hydrophilic-hydrophobic	Ectocarpales	NC046005（33）	rps11	TCA (S) => TTA (L)	1	248	83	92
Hydrophilic-hydrophobic	Ectocarpales	NC046005（33）	rps13	ACT (T) => ATT (I)	0.4	146	49	53
Hydrophilic-hydrophobic	Ectocarpales	NC046005（33）	rps14	TCA (S) => TTA (L)	0.4	77	26	26
Hydrophilic-hydrophobic	Ectocarpales	NC046005（33）	rps19	ACT (T) => ATT (I)	1	98	33	52
Hydrophilic-hydrophobic	Ectocarpales	NC046005（33）	rps1	ACT (T) => ATT (I)	0.67	353	118	178
Hydrophilic-hydrophobic	Ectocarpales	NC046005（33）	rps3	ACA (T) => ATA (I)	1	77	26	301
Hydrophilic-hydrophobic	Ectocarpales	NC046005（33）	rps4	ACA (T) => ATA (I)	0.83	65	22	37
Hydrophilic-hydrophobic	Ectocarpales	NC046005（33）	rps4	ACA (T) => ATA (I)	1	230	77	103
Hydrophilic-hydrophobic	Ectocarpales	NC046005（33）	rps4	TCA (S) => TTA (L)	0.83	602	201	374
Hydrophilic-hydrophobic	Ectocarpales	NC046005（33）	rps7	ACA (T) => ATA (I)	0.62	251	84	95
Hydrophilic-hydrophobic	Laminariales	MK058525(28)	rpl5	ACA (T) => ATA (I)	0.44	170	57	61
Hydrophilic-hydrophobic	Laminariales	MK058525(28)	rps10	TCA (S) => TTA (L)	1	149	50	50
Hydrophilic-hydrophobic	Laminariales	MK058525(28)	rps11	ACT (T) => ATT (I)	1	38	13	24
Hydrophilic-hydrophobic	Laminariales	MK058525(28)	rps13	ACA (T) => ATA (I)	0.4	146	49	53
Hydrophilic-hydrophobic	Laminariales	MK058525(28)	rps14	TCA (S) => TTA (L)	0.4	77	26	26
Hydrophilic-hydrophobic	Laminariales	MK058525(28)	rps1	ACA (T) => ATA (I)	1	344	115	124
Hydrophilic-hydrophobic	Laminariales	MK058525(28)	rps4	TCA (S) => TTA (L)	0.83	137	46	63
Hydrophilic-hydrophobic	Laminariales	MK058525(28)	rps4	ACA (T) => ATA (I)	1	248	83	103
Hydrophilic-hydrophobic	Laminariales	MK058525(28)	rps4	ACT (T) => ATT (I)	0.5	488	163	183
Hydrophilic-hydrophobic	Laminariales	MK058525(28)	rps4	TCA (S) => TTA (L)	0.83	620	207	374
Hydrophilic-hydrophobic	Laminariales	MK058525(28)	rps7	ACT (T) => ATT (I)	0.62	251	84	95
Hydrophilic-hydrophobic	Laminariales	NC018523(28)	rpl5	ACA (T) => ATA (I)	0.44	170	57	61
Hydrophilic-hydrophobic	Laminariales	NC018523(28)	rps10	TCA (S) => TTA (L)	1	149	50	50
Hydrophilic-hydrophobic	Laminariales	NC018523(28)	rps11	ACT (T) => ATT (I)	1	38	13	24
Hydrophilic-hydrophobic	Laminariales	NC018523(28)	rps13	ACA (T) => ATA (I)	0.4	146	49	53
Hydrophilic-hydrophobic	Laminariales	NC018523(28)	rps14	TCA (S) => TTA (L)	0.4	77	26	26
Hydrophilic-hydrophobic	Laminariales	NC018523(28)	rps1	ACA (T) => ATA (I)	1	344	115	124
Hydrophilic-hydrophobic	Laminariales	NC018523(28)	rps4	TCA (S) => TTA (L)	0.83	137	46	63
Hydrophilic-hydrophobic	Laminariales	NC018523(28)	rps4	ACA (T) => ATA (I)	1	248	83	103
Hydrophilic-hydrophobic	Laminariales	NC018523(28)	rps4	ACT (T) => ATT (I)	0.5	488	163	183
Hydrophilic-hydrophobic	Laminariales	NC018523(28)	rps4	TCA (S) => TTA (L)	0.83	620	207	374
Hydrophilic-hydrophobic	Laminariales	NC018523(28)	rps7	ACT (T) => ATT (I)	0.62	251	84	95
Hydrophilic-hydrophobic	Laminariales	NC028502(25)	rpl5	ACA (T) => ATA (I)	0.44	170	57	61
Hydrophilic-hydrophobic	Laminariales	NC028502(25)	rps10	TCA (S) => TTA (L)	1	149	50	50
Hydrophilic-hydrophobic	Laminariales	NC028502(25)	rps11	ACA (T) => ATA (I)	1	38	13	24
Hydrophilic-hydrophobic	Laminariales	NC028502(25)	rps13	ACA (T) => ATA (I)	0.4	146	49	53
Hydrophilic-hydrophobic	Laminariales	NC028502(25)	rps14	TCA (S) => TTA (L)	0.4	77	26	26
Hydrophilic-hydrophobic	Laminariales	NC028502(25)	rps19	ACT (T) => ATT (I)	1	98	33	52
Hydrophilic-hydrophobic	Laminariales	NC028502(25)	rps1	ACA (T) => ATA (I)	1	344	115	132
Hydrophilic-hydrophobic	Laminariales	NC028502(25)	rps4	ACT (T) => ATT (I)	0.83	65	22	37
Hydrophilic-hydrophobic	Laminariales	NC028502(25)	rps4	TCA (S) => TTA (L)	0.83	137	46	63
Hydrophilic-hydrophobic	Laminariales	NC028502(25)	rps4	ACC (T) => ATC (I)	1	248	83	103
Hydrophilic-hydrophobic	Laminariales	NC028502(25)	rps7	ACT (T) => ATT (I)	0.62	251	84	95
Hydrophilic-hydrophobic	Laminariales	NC028503(31)	rpl5	ACA (T) => ATA (I)	0.44	170	57	61
Hydrophilic-hydrophobic	Laminariales	NC028503(31)	rpl6	ACA (T) => ATA (I)	0.33	440	147	149
Hydrophilic-hydrophobic	Laminariales	NC028503(31)	rps10	TCA (S) => TTA (L)	1	149	50	50
Hydrophilic-hydrophobic	Laminariales	NC028503(31)	rps11	ACT (T) => ATT (I)	1	38	13	24
Hydrophilic-hydrophobic	Laminariales	NC028503(31)	rps13	ACA (T) => ATA (I)	0.4	146	49	53
Hydrophilic-hydrophobic	Laminariales	NC028503(31)	rps14	TCA (S) => TTA (L)	0.4	77	26	26
Hydrophilic-hydrophobic	Laminariales	NC028503(31)	rps19	ACT (T) => ATT (I)	1	98	33	52
Hydrophilic-hydrophobic	Laminariales	NC028503(31)	rps1	ACA (T) => ATA (I)	1	344	115	132
Hydrophilic-hydrophobic	Laminariales	NC028503(31)	rps1	ACC (T) => ATC (I)	1	605	202	219
Hydrophilic-hydrophobic	Laminariales	NC028503(31)	rps1	ACT (T) => ATT (I)	0.67	785	262	279
Hydrophilic-hydrophobic	Laminariales	NC028503(31)	rps3	ACA (T) => ATA (I)	1	77	26	301
Hydrophilic-hydrophobic	Laminariales	NC028503(31)	rps4	TCA (S) => TTA (L)	0.83	137	46	63
Hydrophilic-hydrophobic	Laminariales	NC028503(31)	rps4	ACA (T) => ATA (I)	1	248	83	103
Hydrophilic-hydrophobic	Laminariales	NC028503(31)	rps4	ACA (T) => ATA (I)	0.5	443	148	168
Hydrophilic-hydrophobic	Laminariales	NC028503(31)	rps7	ACT (T) => ATT (I)	0.62	251	84	95
Hydrophilic-hydrophobic	Laminariales	NC044182(23)	rpl5	ACA (T) => ATA (I)	0.44	170	57	61
Hydrophilic-hydrophobic	Laminariales	NC044182(23)	rpl6	ACA (T) => ATA (I)	0.33	440	147	149
Hydrophilic-hydrophobic	Laminariales	NC044182(23)	rps10	TCA (S) => TTA (L)	1	149	50	50
Hydrophilic-hydrophobic	Laminariales	NC044182(23)	rps11	ACT (T) => ATT (I)	1	38	13	24
Hydrophilic-hydrophobic	Laminariales	NC044182(23)	rps13	ACA (T) => ATA (I)	0.4	146	49	53
Hydrophilic-hydrophobic	Laminariales	NC044182(23)	rps14	TCA (S) => TTA (L)	0.4	77	26	26
Hydrophilic-hydrophobic	Laminariales	NC044182(23)	rps19	ACT (T) => ATT (I)	1	98	33	52
Hydrophilic-hydrophobic	Laminariales	NC044182(23)	rps4	TCA (S) => TTA (L)	0.83	137	46	63
Hydrophilic-hydrophobic	Laminariales	NC044182(23)	rps4	ACA (T) => ATA (I)	1	248	83	103
Hydrophilic-hydrophobic	Laminariales	NC044182(23)	rps7	ACT (T) => ATT (I)	0.62	251	84	95
Hydrophilic-hydrophobic	Laminariales	NC044689(25)	rpl5	ACA (T) => ATA (I)	0.44	170	57	61
Hydrophilic-hydrophobic	Laminariales	NC044689(25)	rps10	TCA (S) => TTA (L)	1	149	50	50
Hydrophilic-hydrophobic	Laminariales	NC044689(25)	rps11	ACT (T) => ATT (I)	1	26	9	24
Hydrophilic-hydrophobic	Laminariales	NC044689(25)	rps13	ACA (T) => ATA (I)	0.4	146	49	53
Hydrophilic-hydrophobic	Laminariales	NC044689(25)	rps14	TCA (S) => TTA (L)	0.4	77	26	26
Hydrophilic-hydrophobic	Laminariales	NC044689(25)	rps1	ACA (T) => ATA (I)	1	344	115	132
Hydrophilic-hydrophobic	Laminariales	NC044689(25)	rps1	ACA (T) => ATA (I)	1	695	232	249
Hydrophilic-hydrophobic	Laminariales	NC044689(25)	rps1	ACT (T) => ATT (I)	0.67	785	262	279
Hydrophilic-hydrophobic	Laminariales	NC044689(25)	rps4	TCG (S) => TTG (L)	0.83	137	46	63
Hydrophilic-hydrophobic	Laminariales	NC044689(25)	rps4	ACA (T) => ATA (I)	1	248	83	103
Hydrophilic-hydrophobic	Laminariales	NC044689(25)	rps4	ACA (T) => ATA (I)	0.5	443	148	168
Hydrophilic-hydrophobic	Laminariales	NC044689(25)	rps7	ACT (T) => ATT (I)	0.62	251	84	95
Hydrophilic-hydrophobic	Laminariales	NC044690(29)	rpl5	ACA (T) => ATA (I)	0.44	170	57	61
Hydrophilic-hydrophobic	Laminariales	NC044690(29)	rpl6	ACA (T) => ATA (I)	0.33	440	147	149
Hydrophilic-hydrophobic	Laminariales	NC044690(29)	rps10	TCA (S) => TTA (L)	1	149	50	50
Hydrophilic-hydrophobic	Laminariales	NC044690(29)	rps11	ACT (T) => ATT (I)	1	38	13	24
Hydrophilic-hydrophobic	Laminariales	NC044690(29)	rps13	ACA (T) => ATA (I)	0.4	146	49	53
Hydrophilic-hydrophobic	Laminariales	NC044690(29)	rps14	TCA (S) => TTA (L)	0.4	77	26	26
Hydrophilic-hydrophobic	Laminariales	NC044690(29)	rps19	ACT (T) => ATT (I)	1	98	33	52
Hydrophilic-hydrophobic	Laminariales	NC044690(29)	rps1	ACA (T) => ATA (I)	1	344	115	132
Hydrophilic-hydrophobic	Laminariales	NC044690(29)	rps1	ACT (T) => ATT (I)	0.67	785	262	289
Hydrophilic-hydrophobic	Laminariales	NC044690(29)	rps4	TCA (S) => TTA (L)	0.83	137	46	63
Hydrophilic-hydrophobic	Laminariales	NC044690(29)	rps4	ACA (T) => ATA (I)	1	248	83	103
Hydrophilic-hydrophobic	Laminariales	NC044690(29)	rps4	ACA (T) => ATA (I)	0.5	443	148	168
Hydrophilic-hydrophobic	Laminariales	NC044690(29)	rps4	TCA (S) => TTA (L)	0.83	620	207	374
Hydrophilic-hydrophobic	Laminariales	NC044690(29)	rps7	ACT (T) => ATT (I)	0.62	251	84	95
Hydrophilic-hydrophobic	Laminariales	NC049039(24)	rpl5	ACA (T) => ATA (I)	0.44	170	57	61
Hydrophilic-hydrophobic	Laminariales	NC049039(24)	rpl6	ACA (T) => ATA (I)	0.33	440	147	149
Hydrophilic-hydrophobic	Laminariales	NC049039(24)	rps10	TCA (S) => TTA (L)	1	149	50	50
Hydrophilic-hydrophobic	Laminariales	NC049039(24)	rps11	ACT (T) => ATT (I)	1	38	13	24
Hydrophilic-hydrophobic	Laminariales	NC049039(24)	rps13	ACA (T) => ATA (I)	0.4	146	49	53
Hydrophilic-hydrophobic	Laminariales	NC049039(24)	rps14	TCA (S) => TTA (L)	0.4	77	26	26
Hydrophilic-hydrophobic	Laminariales	NC049039(24)	rps3	ACA (T) => ATA (I)	1	77	26	301
Hydrophilic-hydrophobic	Laminariales	NC049039(24)	rps4	TCA (S) => TTA (L)	0.83	137	46	63
Hydrophilic-hydrophobic	Laminariales	NC049039(24)	rps4	ACA (T) => ATA (I)	1	248	83	103
Hydrophilic-hydrophobic	Laminariales	NC049039(24)	rps4	TCA (S) => TTA (L)	0.83	620	207	374
Hydrophilic-hydrophobic	Laminariales	NC049039(24)	rps7	ACT (T) => ATT (I)	0.62	251	84	95
Hydrophobic-Hydrophilic	Fucales	MT873582（19）	rpl16	CCC (P) => TCC (S)	0.89	328	110	163
Hydrophobic-Hydrophilic	Fucales	MT873582（19）	rpl2	CCT (P) => TCT (S)	1	319	107	369
Hydrophobic-Hydrophilic	Fucales	MT873582（19）	rps3	CCT (P) => TCT (S)	1	547	183	546
Hydrophobic-Hydrophilic	Fucales	MG459429 (20)	rpl16	CCC (P) => TCC (S)	0.89	328	110	163
Hydrophobic-Hydrophilic	Fucales	MG459429 (20)	rpl2	CCT (P) => TCT (S)	1	319	107	369
Hydrophobic-Hydrophilic	Fucales	MG459429 (20)	rps19	CCC (P) => TCC (S)	0.5	25	9	10
Hydrophobic-Hydrophilic	Fucales	MG459429 (20)	rps3	CCT (P) => TCT (S)	1	547	183	546
Hydrophobic-Hydrophilic	Fucales	MG922855（25）	rpl16	CCA (P) => TCA (S)	0.89	328	110	163
Hydrophobic-Hydrophilic	Fucales	MG922855（25）	rpl2	CCA (P) => TCA (S)	1	319	107	380
Hydrophobic-Hydrophilic	Fucales	MG922855（25）	rps19	CCA (P) => TCA (S)	0.5	226	76	95
Hydrophobic-Hydrophilic	Fucales	MG922855（25）	rps3	CCT (P) => TCT (S)	1	547	183	545
Hydrophobic-Hydrophilic	Fucales	MN265366（21）	rpl16	CCC (P) => TCC (S)	0.89	328	110	163
Hydrophobic-Hydrophilic	Fucales	MN265366（21）	rpl2	CCT (P) => TCT (S)	1	319	107	369
Hydrophobic-Hydrophilic	Fucales	MN265366（21）	rps19	CCC (P) => TCC (S)	0.5	25	9	10
Hydrophobic-Hydrophilic	Fucales	MN265366（21）	rps19	CCA (P) => TCA (S)	0.5	226	76	95
Hydrophobic-Hydrophilic	Fucales	MN265366（21）	rps3	CCC (P) => TCC (S)	1	547	183	559
Hydrophobic-Hydrophilic	Fucales	MN794016（21）	rpl16	CCC (P) => TCC (S)	0.89	328	110	163
Hydrophobic-Hydrophilic	Fucales	MN794016（21）	rpl2	CCT (P) => TCT (S)	1	319	107	369
Hydrophobic-Hydrophilic	Fucales	MN794016（21）	rps19	CCC (P) => TCC (S)	0.5	25	9	10
Hydrophobic-Hydrophilic	Fucales	MN794016（21）	rps3	CCT (P) => TCT (S)	1	547	183	546
Hydrophobic-Hydrophilic	Fucales	NC016735（21）	rpl16	CCA (P) => TCA (S)	0.89	328	110	163
Hydrophobic-Hydrophilic	Fucales	NC016735（21）	rps3	CCT (P) => TCT (S)	1	547	183	545
Hydrophobic-Hydrophilic	Fucales	NC029134（25）	rpl16	CCC (P) => TCC (S)	0.89	328	110	163
Hydrophobic-Hydrophilic	Fucales	NC029134（25）	rpl2	CCT (P) => TCT (S)	1	319	107	380
Hydrophobic-Hydrophilic	Fucales	NC029134（25）	rps19	CCC (P) => TCC (S)	0.5	25	9	10
Hydrophobic-Hydrophilic	Fucales	NC029134（25）	rps19	CCA (P) => TCA (S)	0.5	226	76	95
Hydrophobic-Hydrophilic	Fucales	NC029134（25）	rps3	CCT (P) => TCT (S)	1	547	183	546
Hydrophobic-Hydrophilic	Fucales	NC032288（21）	rpl16	CCC (P) => TCC (S)	0.89	328	110	163
Hydrophobic-Hydrophilic	Fucales	NC032288（21）	rpl2	CCT (P) => TCT (S)	1	319	107	369
Hydrophobic-Hydrophilic	Fucales	NC032288（21）	rps3	CCT (P) => TCT (S)	1	547	183	546
Hydrophobic-Hydrophilic	Ectocarpales	MK107985（23）	rpl16	CCT (P) => TCT (S)	0.89	328	110	163
Hydrophobic-Hydrophilic	Ectocarpales	MK107985（23）	rpl2	CCA (P) => TCA (S)	1	319	107	369
Hydrophobic-Hydrophilic	Ectocarpales	MK107985（23）	rps11	CCA (P) => TCA (S)	1	265	89	98
Hydrophobic-Hydrophilic	Ectocarpales	MK107985（23）	rps19	CCG (P) => TCG (S)	0.5	226	76	95
Hydrophobic-Hydrophilic	Ectocarpales	MK107985（23）	rps3	CCT (P) => TCT (S)	1	547	183	556
Hydrophobic-Hydrophilic	Ectocarpales	NC013498（32）	rpl16	CCC (P) => TCC (S)	0.89	328	110	163
Hydrophobic-Hydrophilic	Ectocarpales	NC013498（32）	rpl2	CCA (P) => TCA (S)	1	319	107	380
Hydrophobic-Hydrophilic	Ectocarpales	NC013498（32）	rps11	CCA (P) => TCA (S)	1	265	89	98
Hydrophobic-Hydrophilic	Ectocarpales	NC013498（32）	rps19	CCT (P) => TCT (S)	0.5	88	30	49
Hydrophobic-Hydrophilic	Ectocarpales	NC013498（32）	rps19	CCA (P) => TCA (S)	0.5	226	76	95
Hydrophobic-Hydrophilic	Ectocarpales	NC013498（32）	rps3	CCT (P) => TCT (S)	1	547	183	544
Hydrophobic-Hydrophilic	Ectocarpales	NC032045（5）	rpl16	CCT (P) => TCT (S)	0.89	328	110	163
Hydrophobic-Hydrophilic	Ectocarpales	NC038231（26）	rpl16	CCT (P) => TCT (S)	0.89	328	110	163
Hydrophobic-Hydrophilic	Ectocarpales	NC038231（26）	rpl2	CCA (P) => TCA (S)	1	319	107	369
Hydrophobic-Hydrophilic	Ectocarpales	NC038231（26）	rps11	CCA (P) => TCA (S)	1	265	89	98
Hydrophobic-Hydrophilic	Ectocarpales	NC038231（26）	rps19	CCG (P) => TCG (S)	0.5	226	76	95
Hydrophobic-Hydrophilic	Ectocarpales	NC038231（26）	rps3	CCT (P) => TCT (S)	1	547	183	544
Hydrophobic-Hydrophilic	Ectocarpales	NC044758（29）	rpl16	CCT (P) => TCT (S)	0.89	328	110	163
Hydrophobic-Hydrophilic	Ectocarpales	NC044758（29）	rpl2	CCA (P) => TCA (S)	1	319	107	369
Hydrophobic-Hydrophilic	Ectocarpales	NC044758（29）	rps11	CCA (P) => TCA (S)	1	265	89	98
Hydrophobic-Hydrophilic	Ectocarpales	NC044758（29）	rps19	CCT (P) => TCT (S)	0.5	25	9	10
Hydrophobic-Hydrophilic	Ectocarpales	NC044758（29）	rps3	CCT (P) => TCT (S)	1	547	183	544
Hydrophobic-Hydrophilic	Ectocarpales	NC046005（33）	rpl16	CCT (P) => TCT (S)	0.89	328	110	163
Hydrophobic-Hydrophilic	Ectocarpales	NC046005（33）	rpl2	CCT (P) => TCT (S)	1	319	107	380
Hydrophobic-Hydrophilic	Ectocarpales	NC046005（33）	rps11	CCT (P) => TCT (S)	1	265	89	98
Hydrophobic-Hydrophilic	Ectocarpales	NC046005（33）	rps19	CCT (P) => TCT (S)	0.5	25	9	10
Hydrophobic-Hydrophilic	Ectocarpales	NC046005（33）	rps19	CCA (P) => TCA (S)	0.5	226	76	95
Hydrophobic-Hydrophilic	Ectocarpales	NC046005（33）	rps1	CCA (P) => TCA (S)	1	169	57	116
Hydrophobic-Hydrophilic	Ectocarpales	NC046005（33）	rps3	CCT (P) => TCT (S)	1	547	183	556
Hydrophobic-Hydrophilic	Laminariales	MK058525(28)	rpl16	CCT (P) => TCT (S)	0.89	328	110	163
Hydrophobic-Hydrophilic	Laminariales	MK058525(28)	rps11	CCT (P) => TCT (S)	1	265	89	100
Hydrophobic-Hydrophilic	Laminariales	MK058525(28)	rps19	CCT (P) => TCT (S)	0.5	25	9	10
Hydrophobic-Hydrophilic	Laminariales	MK058525(28)	rps19	CCA (P) => TCA (S)	0.5	226	76	95
Hydrophobic-Hydrophilic	Laminariales	MK058525(28)	rps3	CCG (P) => TCG (S)	1	547	183	544
Hydrophobic-Hydrophilic	Laminariales	NC018523(28)	rpl16	CCT (P) => TCT (S)	0.89	328	110	163
Hydrophobic-Hydrophilic	Laminariales	NC018523(28)	rpl2	CCT (P) => TCT (S)	1	319	107	380
Hydrophobic-Hydrophilic	Laminariales	NC018523(28)	rps11	CCT (P) => TCT (S)	1	265	89	100
Hydrophobic-Hydrophilic	Laminariales	NC018523(28)	rps19	CCT (P) => TCT (S)	0.5	25	9	10
Hydrophobic-Hydrophilic	Laminariales	NC018523(28)	rps3	CCG (P) => TCG (S)	1	547	183	544
Hydrophobic-Hydrophilic	Laminariales	NC028502(25)	rpl16	CCT (P) => TCT (S)	0.89	328	110	163
Hydrophobic-Hydrophilic	Laminariales	NC028502(25)	rpl2	CCT (P) => TCT (S)	1	319	107	369
Hydrophobic-Hydrophilic	Laminariales	NC028502(25)	rps11	CCT (P) => TCT (S)	1	265	89	100
Hydrophobic-Hydrophilic	Laminariales	NC028502(25)	rps19	CCT (P) => TCT (S)	0.5	226	76	95
Hydrophobic-Hydrophilic	Laminariales	NC028502(25)	rps3	CCA (P) => TCA (S)	1	547	183	544
Hydrophobic-Hydrophilic	Laminariales	NC028503(31)	rpl16	CCT (P) => TCT (S)	0.89	328	110	163
Hydrophobic-Hydrophilic	Laminariales	NC028503(31)	rpl2	CCT (P) => TCT (S)	1	319	107	369
Hydrophobic-Hydrophilic	Laminariales	NC028503(31)	rps11	CCT (P) => TCT (S)	1	265	89	100
Hydrophobic-Hydrophilic	Laminariales	NC028503(31)	rps19	CCT (P) => TCT (S)	0.5	25	9	10
Hydrophobic-Hydrophilic	Laminariales	NC028503(31)	rps19	CCA (P) => TCA (S)	0.5	226	76	95
Hydrophobic-Hydrophilic	Laminariales	NC028503(31)	rps3	CCG (P) => TCG (S)	1	547	183	545
Hydrophobic-Hydrophilic	Laminariales	NC044182(23)	rpl16	CCT (P) => TCT (S)	0.89	328	110	163
Hydrophobic-Hydrophilic	Laminariales	NC044182(23)	rpl2	CCG (P) => TCG (S)	1	319	107	380
Hydrophobic-Hydrophilic	Laminariales	NC044182(23)	rps11	CCT (P) => TCT (S)	1	265	89	100
Hydrophobic-Hydrophilic	Laminariales	NC044182(23)	rps19	CCT (P) => TCT (S)	0.5	25	9	10
Hydrophobic-Hydrophilic	Laminariales	NC044182(23)	rps3	CCG (P) => TCG (S)	1	547	183	544
Hydrophobic-Hydrophilic	Laminariales	NC044689(25)	rpl16	CCT (P) => TCT (S)	0.89	328	110	163
Hydrophobic-Hydrophilic	Laminariales	NC044689(25)	rpl2	CCG (P) => TCG (S)	1	175	59	349
Hydrophobic-Hydrophilic	Laminariales	NC044689(25)	rps11	CCT (P) => TCT (S)	1	253	85	100
Hydrophobic-Hydrophilic	Laminariales	NC044689(25)	rps3	CCG (P) => TCG (S)	1	547	183	544
Hydrophobic-Hydrophilic	Laminariales	NC044690(29)	rpl16	CCT (P) => TCT (S)	0.89	328	110	163
Hydrophobic-Hydrophilic	Laminariales	NC044690(29)	rpl2	CCG (P) => TCG (S)	1	319	107	380
Hydrophobic-Hydrophilic	Laminariales	NC044690(29)	rps11	CCT (P) => TCT (S)	1	265	89	100
Hydrophobic-Hydrophilic	Laminariales	NC044690(29)	rps19	CCT (P) => TCT (S)	0.5	25	9	10
Hydrophobic-Hydrophilic	Laminariales	NC044690(29)	rps19	CCA (P) => TCA (S)	0.5	226	76	95
Hydrophobic-Hydrophilic	Laminariales	NC044690(29)	rps3	CCG (P) => TCG (S)	1	547	183	544
Hydrophobic-Hydrophilic	Laminariales	NC049039(24)	rpl16	CCT (P) => TCT (S)	0.89	328	110	163
Hydrophobic-Hydrophilic	Laminariales	NC049039(24)	rpl2	CCT (P) => TCT (S)	1	319	107	380
Hydrophobic-Hydrophilic	Laminariales	NC049039(24)	rps11	CCT (P) => TCT (S)	1	265	89	100
Hydrophobic-Hydrophilic	Laminariales	NC049039(24)	rps3	CCG (P) => TCG (S)	1	547	183	545

## Sheet: mtPCGs-Statistical table
					Fucales																	Ectocarpales							Laminariales
Type			Effect	MT845205	KT272403	NC024613	NC026700	NC032287	NC038156	KT280278	MG459430	MG922856	MN883537	NC007683	NC024614	NC027508	NC033384	NC033385	NC033408	NC034272	NC034672	NC003055	NC025240	NC025302	NC030223	NC036747	NC040224	NC032046	KX073815	NC013476	NC021640	NC026108	NC044181	NC004024	NC021639	NC023354	NC023506	NC029206	NC042395	NC042669
Hydrophilic	The first codon position	C--T	CAT (H) => TAT (Y)	3	4	2	4	4	2	4	4	3	4	3	5	3	4	3	4	3	3	3	2	1	5	1	1		2	2	2	1	3	1	1	2	3	1	2	5
Hydrophilic	The first codon position	C--T	CAC (H) => TAC (Y)	1	1	4	1	2	2																				1	1	1	1	2
Hydrophilic	The first codon position	C--T	CGC (R) => TGC (C)	1			1																1							1			1		1				1
Hydrophilic	The first codon position	C--T	CGT (R) => TGT (C)						1	1		1	1	1		1	1				1	1	1	2	1	1		1	1	1	1	1		1	1	1	1	1		1
Hydrophobic	The first codon position	C--T	CTC (L) => TTC (F)	1	2	2	2		1	2			1		1	3	3	3		3		4	2		1		1	1	1	1	1	1		2	2			1
Hydrophobic	The first codon position	C--T	CTT (L) => TTT (F)	12	11	11	12	11	11	11	13	16	14	16	12	9	9	9	10	9	16	17	16	12	19	18	16	10	15	15	15	15	13	12	13	13	17	14	15	16
Hydrophobic	The first codon position	C--T	CGG (R) => TGG (W)	1	1	1	1		1	1	1	1	1	1	1	1	1	1	1	1	1						1						1	1	1
Hydrophobic	The second codon position	C--T	CCA (P) => CTA (L)		3	2	4	2	1	2	2	2	4	2	2	3	3	3		3	2		6	3	2	1	4	2	2	2	2	2	1	2	2	2	1	2	2	1
Hydrophobic	The second codon position	C--T	CCC (P) => CTC (L)	1	1		2			1	1	2		2	1	1	1	1	1	1	1	1					1	1						1	1			1
Hydrophobic	The second codon position	C--T	CCG (P) => CTG (L)		1	2		3	3	1	2		2		2	2	2	2	4	2		1				1								1	1
Hydrophobic	The second codon position	C--T	CCT (P) => CTT (L)	8	4	4	4	4	5	3	3	5	5	5	5	2	2	2	5	2	6	1	3	1	4	4	3	4	3	3	3	4	4	2	2	2	4	3	2	2
Hydrophobic	The second codon position	C--T	GCT (A) => GTT (V)	12	13	9	12	11	9	10	12	8	14	8	11	12	12	12	13	12	9	10	13	14	11	15	11	9	13	13	13	11	13	13	14	16	16	14	15	14
Hydrophobic	The second codon position	C--T	GCG (A) => GTG (V)	5	4	5	4	5	6	4	6	5	6	5	5	4	5	5	5	6	6	4	2	2	3	1	2	2	2	2	2	3	2	6	4	1	2	3	6	3
Hydrophobic	The second codon position	C--T	GCC (A) => GTC (V)	4	3	4	4	5	5	4	5	5	4	5	5	3	3	3	3	3	4	9	2		3	1	7	4	3	3	3	5	2	1	1	2	1	2	3	2
Hydrophobic	The second codon position	C--T	GCA (A) => GTA (V)	1	2	4	2	2	3	3		9	1	9	1	3	3	3	2	2	10	7	6	9	10	8	4	6	5	5	5	6	6	5	6	4	5	5	2	3
Hydrophobic	The first and second codon position	CC--TT	CCC (P) => TTC (F)					2														2												2	2
Hydrophobic	The first and second codon position	CC--TT	CCT (P) => TTT (F)				2					2	2	2					2		2			2	2	2							4				2
Hydrophilichydrophobic	The first codon position	C--T	ACG (T) => ATG (M)	1	1	3	1	1	1	1	1		1		2	1	1	1	1	1					1	1	1	1						1		1			1	1
Hydrophilichydrophobic	The second codon position	C--T	TCA (S) => TTA (L)	5	6	3	4	3	3	5	4	3	5	3	4	4	2	5	5	4	3	4	2	5	7	2	3	4	4	4	5	3	2	4	3	7	4	2	4	4
Hydrophilichydrophobic	The second codon position	C--T	TCG (S) => TTG (L)	1	1	1					3		1		2				1				3	1	1	1	1	1	2	2	2	2	2	3	3	1	3	3	2	1
Hydrophilichydrophobic	The second codon position	C--T	TCT (S) => TTT (F)	3	1	1	1	3	2	1	1	2	2	1	1	2	4	1	1	2	2	3	2	2	2	1	2	5	3	3	3	2	2	3	3	1		1	3	2
Hydrophilichydrophobic	The second codon position	C--T	TCC (S) => TTC (F)										1								1
Hydrophilichydrophobic	The second codon position	C--T	ACA (T) => ATA (I)	2	4	5	1	2	3	4	3	8	4	8	4	3	3	4	3	3	9	6	4	5	4	3	8	8	5	5	6	6	5	5	5	8	5	5	3	3
Hydrophilichydrophobic	The second codon position	C--T	ACT (T) => ATT (I)	3	4	4	6	6	6	5	5	4	5	4	4	4	6	5	8	5	5	2	8	3	1	4	4	4	3	3	3	4	9	6	6	5	5	5	5	4
Hydrophilichydrophobic	The second codon position	C--T	ACC (T) => ATC (I)	2	3	3	2	1	1	1	4		2		2	2	2	3	2	2		1		2	1	2	1	1				1	1				1			1
Hydrophobichydrophilic	The first codon position	C--T	CCA (P) => TCA (S)	2	2	2	2	3	5	2	3	5	3	5	3	2	2	2	2	3	5	3	1	4	4	3	3	1	3	4	4	3	4	4	5	7	5	4	6	1
Hydrophobichydrophilic	The first codon position	C--T	CCG (P) => TCG (S)	4	4	4	3	5	4	4	3	1	4	1	3	5	5	5	2	5	1	1	2		2		2		1	1	1		3	1	1			1
Hydrophobichydrophilic	The first codon position	C--T	CCT (P) => TCT (S)	3	4	5	4	5	3	2	3	6	4	6	4	4	4	4	4	4	6	4	7	6	2	6	3	11	5	5	5	5	2	6	5	2	5	5	5	7
Hydrophobichydrophilic	The first codon position	C--T	CCC (P) => TCC (S)	4	3	2	3	1	1	3	2	2	3	2	2	2	3	2	3	3	2	3	2	1	2	1	3	1	1	1	1	2	1			2	1	1	1
				80	83	83	82	81	79	75	81	90	94	89	82	76	81	79	82	79	95	87	85	75	88	77	82	77	75	77	78	78	83	83	83	77	81	74	78	71
				34686	34925	34606	34748	35660	34767	34862	34721	36396	34696	36392	34720	34877	34727	34727	34761	34891	36400	58507	36918	36025	37189	37460	38419	37814	37638	37657	37628	37659	37097	38007	37976	37402	37461	37627	37399	37366
				0.230641	0.237652	0.239843	0.235985	0.227145	0.227227	0.215134	0.233288	0.24728	0.270925	0.244559	0.236175	0.217909	0.233248	0.227489	0.235897	0.226419	0.260989	0.1487	0.23024	0.208189	0.236629	0.205553	0.213436	0.203628	0.199267	0.204477	0.207292	0.207122	0.223738	0.218381	0.218559	0.205871	0.216225	0.196667	0.208562	0.190012
										0.235989													0.206625								0.208014

## Sheet: cpPCGs-Statistical table
					Fucales							Ectocarpales						Laminariales
Type			Effect	MT873582	MG459429	MN265366	NC029134	MG922855	MN794016	NC016735	NC032288	MK107985	NC044758	NC013498	NC038231	NC046005	NC032045	MK058525	NC018523	NC028502	NC028503	NC044182	NC044689	NC044690	NC049039
Hydrophilic	The first codon position	C--T	CAT (H) => TAT (Y)					1	1	1	1	1		1	1	1		1	1	1	1	1	1	1	1
Hydrophilic	The first codon position	C--T	CAC (H) => TAC (Y)	1	1	1	1						1
Hydrophilic	The first codon position	C--T	CGC (R) => TGC (C)									2	2			1	1
Hydrophilic	The first codon position	C--T	CGT (R) => TGT (C)		1			1		1	1			1	2			1	1	1	1	1	1	1	1
Hydrophobic	The first codon position	C--T	CTC (L) => TTC (F)									1		1	1	1
Hydrophobic	The first codon position	C--T	CTT (L) => TTT (F)					1		1			1	2	1	3	1	1	1	1	1	1	1	1	1
Hydrophobic	The first codon position	C--T	CGG (R) => TGG (W)				1
Hydrophobic	The second codon position	C--T	CCA (P) => CTA (L)				1		1			1	1			1		1	1	2	2		1	1	1
Hydrophobic	The second codon position	C--T	CCC (P) => CTC (L)									1
Hydrophobic	The second codon position	C--T	CCG (P) => CTG (L)								1
Hydrophobic	The second codon position	C--T	CCT (P) => CTT (L)					1		1			1	1	1	1		1	1
Hydrophobic	The second codon position	C--T	GCT (A) => GTT (V)	3	3	4	2		3	4	3	2	3	4	4	3		3	3	3	2	3	3	3	3
Hydrophobic	The second codon position	C--T	GCG (A) => GTG (V)	1	1		2	5	1		1
Hydrophobic	The second codon position	C--T	GCC (A) => GTC (V)					1		1		2	1			1					1
Hydrophobic	The second codon position	C--T	GCA (A) => GTA (V)	2	1	1	1		1		1	1	1	2	1	1		2	2	1	2	2	2	2	2
Hydrophobic	The first and second codon position	CC--TT	CCT (P) => TTT (F)								2		1	1				2	2
Hydrophilic-hydrophobic	The first codon position	C--T	ACG (T) => ATG (M)											2
Hydrophilic-hydrophobic	The second codon position	C--T	TCA (S) => TTA (L)	3	3	2	3	2	3	2	2	1	2	3	1			4	4	3	3	3	2	4	4
Hydrophilic-hydrophobic	The second codon position	C--T	TCG (S) => TTG (L)													1							1
Hydrophilic-hydrophobic	The second codon position	C--T	TCT (S) => TTT (F)											1
Hydrophilic-hydrophobic	The second codon position	C--T	TCC (S) => TTC (F)										3		1
Hydrophilic-hydrophobic	The second codon position	C--T	ACA (T) => ATA (I)	4	4	3	5	4	3	4	2	2	3	3	3	5	1	4	4	4	7	4	6	6	5
Hydrophilic-hydrophobic	The second codon position	C--T	ACT (T) => ATT (I)	3	3	5	4	5	4	4	4	3	3	4	5	4	1	3	3	3	4	3	3	4	2
Hydrophilic-hydrophobic	The second codon position	C--T	ACC (T) => ATC (I)									1	1			3				1	1
Hydrophobic-hydrophilic	The first codon position	C--T	CCA (P) => TCA (S)			1	1	3		1		2	2	3	2	2		1		1	1			1
Hydrophobic-hydrophilic	The first codon position	C--T	CCG (P) => TCG (S)									1			1			1	1		1	2	2	2	1
Hydrophobic-hydrophilic	The first codon position	C--T	CCC (P) => TCC (S)	1	2	3	2		2		1			1
Hydrophobic-hydrophilic	The first codon position	C--T	CCT (P) => TCT (S)	2	2	1	2	1	2	1	2	2	3	2	2	5	1	3	4	4	4	3	2	3	3
				20	21	21	25	25	21	21	21	23	29	32	26	33	5	28	28	25	31	23	25	29	24
				124323	124375	124075	124592	125066	125066	124986	124450	134366	133508	139954	136274	137324	138815	130584	130585	129947	130383	130305	130377	130784	130619
				0.0160871	0.0168844	0.0169252	0.0200655	0.0199894	0.0167911	0.0168019	0.0168742	0.0171174	0.0217215	0.0228647	0.0190792	0.0240308	0.00360192	0.0214421	0.021442	0.0192386	0.0237761	0.0176509	0.0191752	0.022174	0.018374

## Sheet: S. hemiphyllum var.chinense
mtPCGs
Type	Effect	Number	Percentage (%)
Hydrophilic	CAT (H) => TAT (Y)	3	6.25
Hydrophilic	CAC (H) => TAC (Y)	1
Hydrophilic	CGC (R) => TGC (C)	1
Hydrophobic	CTC (L) => TTC (F)	1	56.25
Hydrophobic	CTT (L) => TTT (F)	12
Hydrophobic	CGG (R) => TGG (W)	1
Hydrophobic	CCC (P) => CTC (L)	1
Hydrophobic	CCT (P) => CTT (L)	8
Hydrophobic	GCT (A) => GTT (V)	12
Hydrophobic	GCG (A) => GTG (V)	5
Hydrophobic	GCC (A) => GTC (V)	4
Hydrophobic	GCA (A) => GTA (V)	1
Hydrophilic-hydrophobic	ACG (T) => ATG (M)	1	21.25
Hydrophilic-hydrophobic	TCA (S) => TTA (L)	5
Hydrophilic-hydrophobic	TCG (S) => TTG (L)	1
Hydrophilic-hydrophobic	TCT (S) => TTT (F)	3
Hydrophilic-hydrophobic	ACA (T) => ATA (I)	2
Hydrophilic-hydrophobic	ACT (T) => ATT (I)	3
Hydrophilic-hydrophobic	ACC (T) => ATC (I)	2
Hydrophobic-hydrophilic	CCA (P) => TCA (S)	2	16.25
Hydrophobic-hydrophilic	CCG (P) => TCG (S)	4
Hydrophobic-hydrophilic	CCC (P) => TCC (S)	4
Hydrophobic-hydrophilic	CCT (P) => TCT (S)	3
		80
		34686
		0.230641
cpPCGs
Type	Effect	Number	Percentage (%)
Hydrophilic	CAC (H) => TAC (Y)	1	5.26
Hydrophobic	GCT (A) => GTT (V)	3	31.58
Hydrophobic	GCG (A) => GTG (V)	1
Hydrophobic	GCA (A) => GTA (V)	2
Hydrophilic-hydrophobic	TCA (S) => TTA (L)	3
Hydrophilic-hydrophobic	ACA (T) => ATA (I)	4	52.63
Hydrophilic-hydrophobic	ACT (T) => ATT (I)	3
Hydrophobic-hydrophilic	CCC (P) => TCC (S)	1	15.79
Hydrophobic-hydrophilic	CCT (P) => TCT (S)	2
		20
		124323
		0.0160871
