# Supplementary material for: Organellar Genomes of Sargassum hemiphyllum var. chinense Provide Insight into the Characteristics of Phaeophyceae
Source: Int J Mol Sci. 2024 Aug 6;25(16):8584. doi: 10.3390/ijms25168584 (PMC11354929; doi:10.3390/ijms25168584)
Supplement: Supplementary file 1 [file ijms-25-08584-s001.zip › Table S2. Frequency of Repeat sequences of mtDNAs and cpDNAs.xlsx]

## Sheet: SSR
SSR of mtDNAs and cpDNAs
S. hemiphyllum var. chinense mtDNA（MT845205）																		number	length (bp)
SSR Motifs	3	4	5	6	7	8	9	10	11	12	13	14	15	16	17	18	total
A/T	-	-	-	-	-	-	-	-	6	2	3	1	-	-	-	-	12	12	143
S. hemiphyllum var. chinense cpDNA（MT873582）
SSR Motifs	3	4	5	6	7	8	9	10	11	12	13	14	15	16	17	18	total
A/T	-	-	-	-	-	-	-	-	11	3	1	-	-	-	-	-	15
TA/AT	-	-	-	2	2	2	1	-	-	-	-	-	-	-	-	-	7
TAT/ATA	-	-	-	1	-	-	-	-	-	-	-	-	-	-	-	-	1	23	290
Ectocarpus siliculosusmtDNA（NC030223）
SSR Motifs	3	4	5	6	7	8	9	10	11	12	13	14	15	16	17	18	total
A/T	-	-	-	-	-	-	-	-	6	2	1	1	-	-	-	-	10
AT/AT	-	-	-	2	-	-	-	-	-	-	-	-	-	-	-	-	2	12	141
Ectocarpus siliculosus cpDNA（NC013498）
SSR Motifs	3	4	5	6	7	8	9	10	11	12	13	14	15	16	17	18	total
A/T	-	-	-	-	-	-	-	-	11	4	-	1	-	-	-	-	16
TA/AT	-	-	-	1	-	-	-	-	-	-	-	-	-	-	-	-	1
ATTT/TAAA	-	-	1	-	-	-	-	-	-	-	-	-	-	-	-	-	1	18	215
Saccharina japonica mtDNA（NC013476）
SSR Motifs	3	4	5	6	7	8	9	10	11	12	13	14	15	16	17	18	total
A/T	-	-	-	-	-	-	-	-	6	-	-	1	-	-	-	-	7	7	80
Saccharina japonica cpDNA（NC018523）
SSR Motifs	3	4	5	6	7	8	9	10	11	12	13	14	15	16	17	18	total
A/T	-	-	-	-	-	-	-	-	9	1	-	1	-	-	-	-	11
TA/AT	-	-	-	1	-	2	-	-	-	-	-	-	-	1	-	-	4
TAT/ATA	-	-	1	-	-	-	-	-	-	-	-	-	-	-	-	-	1	16	216

## Sheet: interspersed repeat sequence
Interspersed repeat sequence of mtDNAs and cpDNAs
	S. hemiphyllum var. chinense mtDNA（MT845205）
	length	the starting position of the first part	Repetition type	length	the starting position of the second part	Repetition distance	E-value
	33	2901	F	33	19286	-3	6.76e-07
length (bp)	66
	S. hemiphyllum var. chinense cpDNA（MT873582）
	length	the starting position of the first part	Repetition type	length	the starting position of the second part	Repetition distance	E-value
	32	16723	F	32	122397	-3	3.16e-05
	30	12393	R	30	12393	-2	0.00048
	32	67127	P	32	67127	0	2.36e-10
	32	20501	P	32	20501	-2	1.05e-06
	32	16723	P	32	75399	-3	3.16e-05
	33	62480	P	33	62480	-3	8.68e-06
	34	50538	P	34	50544	-2	7.44e-08
	38	45102	P	38	45144	-2	3.64e-10
	39	88291	P	39	88310	-3	3.55e-09
	44	101134	P	44	101134	-2	1.2e-13
	54	61671	P	54	61671	-2	1.73e-19
	55	52938	P	55	52938	-3	2.37e-18
	56	2865	P	56	2865	0	8.37e-25
	66	69336	P	66	69336	-2	1.54e-26
	68	103399	P	68	103399	-2	1.02e-27
	92	50145	P	92	50145	0	1.77e-46
	102	9434	P	102	9434	0	1.69e-52
	112	71881	P	112	71881	-2	9.02e-54
	5446	73505	P	5446	118877	0	0
length (bp)	12794
	Ectocarpus siliculosus mtDNA（NC030223）
	length	the starting position of the first part	Repetition type	length	the starting position of the second part	Repetition distance	E-value
	30	18625	F	30	34884	-2	1.32e-06
	62	2880	P	62	2880	0	1.83e-29
length (bp)	184
	Ectocarpus siliculosus cpDNA（NC013498）
	length	the starting position of the first part	Repetition type	length	the starting position of the second part	Repetition distance	E-value
	30	108722	F	30	110945	-3	0.000524
	31	8625	F	31	132542	-3	0.000145
	40	109438	F	40	111649	-3	1.22e-09
	30	12880	R	30	99835	-3	0.000524
	30	18555	P	30	22462	-3	0.000524
	30	74412	P	30	74446	-3	0.000524
	31	66665	P	31	66665	-3	0.000145
	32	16916	P	32	16957	-2	1.33e-06
	32	30674	P	32	30707	-2	1.33e-06
	33	33375	P	33	33412	-2	3.55e-07
	34	117556	P	34	117594	-3	3.02e-06
	37	100129	P	37	100169	-2	1.75e-09
	39	30687	P	39	30687	-3	4.5e-09
	40	11243	P	40	11253	-3	1.22e-09
	41	128266	P	41	128275	-3	3.28e-10
	42	18694	P	42	18724	-3	8.83e-11
	52	35830	P	52	35846	-3	1.62e-16
	74	21944	P	74	139866	-2	3.75e-31
	75	139653	P	75	139653	-3	7.04e-30
	94	130271	P	94	130271	0	1.4e-47
	108	103553	P	108	103553	0	5.23e-56
	122	115726	P	122	115726	-2	1.29e-59
	142	135189	P	142	135189	-2	1.6e-71
	8616	0	P	8616	51327	0	0
length (bp)	19670
	Saccharina japonica mtDNA（NC013476）
	length	the starting position of the first part	Repetition type	length	the starting position of the second part	Repetition distance	E-value
	32	17798	P	32	17798	0	2.16e-11
	40	8290	P	40	8290	-2	2.32e-12
length (bp)	144
	Saccharina japonica cpDNA（NC018523）
	length	the starting position of the first part	Repetition type	length	the starting position of the second part	Repetition distance	E-value
	30	5930	F	30	5932	0	4.16e-09
	30	5930	F	30	5936	-1	3.74e-07
	31	59241	F	31	61707	-2	4.35e-06
	32	5930	F	32	5934	-1	2.5e-08
	35	53399	F	35	55622	-3	7.18e-07
	48	51898	F	48	117282	-1	8.72e-18
	80	51866	F	80	117250	-2	9.33e-35
	31	5930	R	31	5930	0	1.04e-09
	31	5931	R	31	5931	0	1.04e-09
	31	5928	R	31	5930	-1	9.67e-08
	31	5928	R	31	5928	-2	4.35e-06
	31	5935	R	31	5935	-2	4.35e-06
	32	5930	R	32	5933	-1	2.5e-08
	33	5933	R	33	5933	-2	3.09e-07
	31	5930	C	31	5931	0	1.04e-09
	31	5930	C	31	5935	-1	9.67e-08
	31	5928	C	31	5935	-2	4.35e-06
	32	5930	C	32	5933	-1	2.5e-08
	31	78980	P	31	78983	-1	9.67e-08
	32	5930	P	32	5930	0	2.6e-10
	32	5934	P	32	5934	-2	1.16e-06
	32	105985	P	32	106020	-2	1.16e-06
	34	5932	P	34	5932	-2	8.2e-08
	36	5930	P	36	5930	-2	5.76e-09
	36	40260	P	36	40260	-2	5.76e-09
	37	64364	P	37	64364	-1	2.82e-11
	42	105464	P	42	105508	-2	1.92e-12
	44	79693	P	44	79740	-1	2.05e-15
	46	50878	P	46	50878	-2	9.02e-15
	50	117866	P	50	117866	-2	4.17e-17
	52	72707	P	52	72707	0	2.36e-22
	74	103163	P	74	103163	0	1.34e-35
	76	65421	P	76	65421	0	8.4e-37
	114	35830	P	114	35830	0	1.11e-59
	121	108238	P	121	108238	-1	2.46e-61
	130	77118	P	130	77118	0	2.59e-69
	182	87411	P	182	130402	0	1.28e-100
	478	1241	P	478	85691	0	7.87e-279
	736	1718	P	736	84955	0	0
	1246	0	P	1246	86165	0	0
	1847	3463	P	1847	82099	0	0
	2338	2972	P	2338	82099	-1	0
	2591	2719	P	2591	82099	-2	0
length (bp)	22136

## Sheet: Tandem repeat
Tandem repeat of mtDNAs and cpDNAs
S. hemiphyllum var. chinense mtDNA（MT845205）
NO.	Size	Copy	Percent Matches	Repeat sequence	Start	End	Score
S. hemiphyllum var. chinense cpDNA（MT873582）
NO.	Size	Copy	Percent Matches	Repeat sequence	Start	End	Score	length (bp)
1	15	2.4	86	CTATTTTACTTAATAG	7570	7606	54	36
2	15	2	100	CTTAATAGCTATTTA	7578	7607	46	30
3	17	2.4	83	CTTTAAAAATATTTTCA	7669	7708	50	40.8
4	17	2	100	TATTAAAAATAAATAAA	12389	12422	29	34
5	24	2	84	TTTTACTTTTGTTTATCCTACTGAA	40292	40338	59	48
6	14	2	93	TATAATACATCATAT	42693	42721	41	28
7	14	1.9	100	AATAATTTTTATTA	52379	52405	59	26.6
8	18	2	88	ATATAATAGTATATAAT	79152	79186	45	36
9	16	2.1	94	ATATAAATATATATTA	106244	106276	42	33.6
								313
Ectocarpus siliculosus mtDNA（NC030223）
NO.	Size	Copy	Percent Matches	Repeat sequence	Start	End	Score	length (bp)
1	16	2.2	94	TATTTTTTTTTTTTGG	12740	12774	61	35.2
Ectocarpus siliculosus cpDNA（NC013498）
NO.	Size	Copy	Percent Matches	Repeat sequence	Start	End	Score	length (bp)
1	22	2.1	84	AAATTGGAAACACAAGTCTATA	589	633	58	46.2
2	14	2.1	100	TAGAAGAGGATAAA	15487	15515	58	29.4
3	14	2.3	94	TTTTTTTCTGTATA	39978	40009	55	32.2
4	22	2.1	84	TTTATAGACTTATGTTTCCAAT	59311	59355	58	46.2
5	25	2	84	ATAAAATTACTGAAAATTTAGTATT	69057	69106	66	50
6	26	1.9	83	CTTTGGACATCCAGCAATTTATTTTT	109797	109845	64	49.4
7	20	2.5	73	AATCTTCTTTTGCTTTAGAT	119571	119623	52	50
8	18	2.5	89	AATAAATAATTAAAGTCT	128768	128812	65	45
								348.4
Saccharina japonica mtDNA（NC013476）
NO.	Size	Copy	Percent Matches	Repeat sequence	Start	End	Score
Saccharina japonica cpDNA（NC018523）
NO.	Size	Copy	Percent Matches	Repeat sequence	Start	End	Score	length (bp)
1	2	16	100	TA	5931	5962	64	32
2	12	2.1	100	ATATTTTATTAT	31213	31237	50	25.2
3	13	1.9	100	ATAATAATATAAC	59187	59211	50	24.7
4	22	2.8	82	TATAATAATATAATAATATAAC	59179	59236	77	61.6
5	12	2.2	100	AAAGAAAAACCA	72364	72390	54	26.4
6	6	4.2	100	TTAAAA	74943	74967	50	25.2
7	42	2.1	85	AAACGAAAGTAAAGTCTGAAAAAGAAAAAATTGAAGTTATAG	99060	99146	117	88.2
8	42	2.2	82	GAAAAAATTGAAGTTATAGAAACAGAAATAAAGTCAGAAAAA	99083	99173	105	92.4
								375.7

## Sheet: Proportion
	S.hemiphyllum var.chinense	S.hemiphyllum var.chinense	Ectocarpus siliculosus	Ectocarpus siliculosus	Saccharina japonica	Saccharina japonica
	MT845205	MT873582	NC030223	NC013498	NC013476	NC018523
genome size	34686	124323	37189	139954	37657	130585
SSR	143	290	141	215	80	216
Interspersed repeat sequence	66	12794	184	19670	144	22136
Tandem repeat	0	313	35.2	348.4	0	375.7
sum	209	13397	360.2	20233.4	224	22727.7
Proportion	0.00602549	0.10776	0.00968566	0.144572	0.00594843	0.174045
