# Supplementary material for: Organellar Genomes of Sargassum hemiphyllum var. chinense Provide Insight into the Characteristics of Phaeophyceae
Source: Int J Mol Sci. 2024 Aug 6;25(16):8584. doi: 10.3390/ijms25168584 (PMC11354929; doi:10.3390/ijms25168584)
Supplement: Supplementary file 1 [file ijms-25-08584-s001.zip › Table S3 Characteristics of mtPCGs and cpPCGs in 14 Sargassum species.xlsx]

## Sheet: Sheet1
mtPCGs
Gene	Length (bp)	Amino acid (n)	Start codon	Stop codon	Coding strand
atp8	162	54	ATG	TAA	H
atp9	228	76	ATG	TAG	H
nad2	1485	495	ATG	TAA	H
nad3	363	121	ATG	TGA	H
nad4L	303	101	ATG	TAA	H
nad5	1986	662	ATG	TAA	H
rpl2	747	249	ATG	TAA	L
rpl6	492	164	ATG	TAA	H
rpl14	381	127	ATG	TAA	H
rpl16	414	138	ATG	TAA	L
rps8	369	123	ATG	TGA	H
rps12	387	129	ATG	TAG	H
rps13	360	120	ATG	TAA	H
atp6	750	250	ATG	TAGa,b,c,d,e,f,h,i,j,k,l,m/TAAg,n	H
cox1	1587	529	ATG	TAAa,b,c,d,e,f,g,h,i,j,k,n/TAGl,m	H
cox3	819	273	ATG	TAAa,b,c,d,e,f,g,h,i,j,k,l,m/TGAn	H
nad4	1449	483	ATG	TAAa,b,c,d,f,g,h,i,j,k,l,m,n/TAGe	H
rps2	600	200	ATG	TAGa/TAAb,c,d,e,f,g,h,i,j,k,l,m,n	H
rps14	291	97	ATG	TGAa,b,c/TAAd,e,f,g,h,i,j,k,l,m,n	H
cox2	3141a,b,c/3144d,e,h,i,j,k,n/3135l,m/3162g/3147f	1047 a,b,c/1048 d,e,h,i,j,k,n/1045l,m/1054g/1049f	ATG	TAA	H
nad9	570a,b,c,e,f,g,h,i,j,k,l,m,n/588d	190 a,b,c,e,f,g,h,i,j,k,l,m,n/196d	ATG	TGA	H
nad11	621a,b,d,e/624c,f,g,h,i,j,k,l,m,n	207a,b,d,e/208c,f,g,h,i,g,k,l,m,n	ATG	TAA	H
rps7	543a,c/561b,d,e,f,g,h,i,j,k,l,m,n	181a,c/187 b,d,e,f,g,h,i,j,k,l,m,n	ATG	TAA	H
rps3	846a,b,c,d,f,l,n861e825g,h,i,j,k,m	282a,b,c,d,f,l,n/287e/275g,h,i,j,k,m	ATG	TAA	L
rps19	240a,b,d,e,g,h,i,j,k,l,m/243f,n/237c	80a,b,d,e,g,h,i,j,k,l,m/81f,n/79c	ATG	TAA	L
cob	1257a,b,c,d,f,g,h,i,j,k,l,m,n/1260e	419 a,b,c,d,f,g,h,i,j,k,l,m,n/420e	ATG	TAAa,b,c,d,g,h,i,j,k,l,m,n/TAGe,f	H
nad1	981a,b,c,d,e,f,h,i,j,k,l,m,n/966g	327a,b,c,d,e,f,h,i,j,k,l,m,n/322g	ATG	TAGb,c,d,e,f,h,i,j,k/TAAa,g,l,m,n	H
nad6	786a/789b,c/792e/783d,g,h,i,k,l,m,n/777j/780f	262a/263b,c/264e/261d,g,h,i,k,l,m,n/259j/260f	ATG	TAAa,d,e,f,g,h,i,j,k,l,m,n/TGAb,c	H
nad7	1197a,b,c,d,e,f,h,i,j,k,l,m,n/1194g	399a,b,c,d,e,f,h,i,j,k,l,m,n/398g	ATG	TAAa,b,c,d,e,f,g,i,j,k,l,m,n/TGAh	H
rpl5	534a,b,c,d,e,f,g,h/528i,j,k,l,m,n	178a,b,c,d,e,f,g,h/176i,j,k,l,m,n	ATG	TGAa,b,d,e,f,g,h,i,j,k,l,m,n/TAAc	H
rpl31	213a,b,c,d,e,f,g/204h,i,j,k,l,m,n	71a,b,c,d,e,f,g/68 h,i,j,k,l,m,n	ATG	TAAa,c,d,e,f,g,h,i,j,k,l,m/TAGb,n	H
rps4	816a,b,c,d,f,g,h,i,j,k,l,n/819e/804m	272 a,b,c,d,f,g,h,i,j,k,l,n/273e/268m	ATG	TGAf,g,h,i,j,k,l,n/TAAa,b,c,d,e,m	H
rps10	321a,e,g,h,i,j,k,l,m,n/342b,c,d,f	107 a,e,g,h,i,j,k,l,m,n/114 b,c,d,f	ATG	TGAa/TAAb,c,d,f/TAGe,g,h,i,j,k,l,m,n	H
rps11	504a/510b,c,d,e,f,g,h,i,j,k,l,m,n	168a/170b,c,d,e,f,g,h,i,j,k,l,m,n	ATG	TAGa,e,m/TAAb,c,d,g,h,i,j,k,l,n/TGAf	H
tatC	801a,e/783b,h,i,j,k,m/777l,n,f/714g/771d/774c	267a,e/261b,h,i,j,k,m/259l,n,f/238g/257d/258c	ATG	TAGa,d,f,n/TGAc/TAAb,e,g,h,i,j,k,l,m	L
mtPCGs
Genes	Length (bp)	Amino acid	Start codon	Stop codon	Coding strand
psaM	93	31	ATG	TAGA,B,C,DTAAE	H
petB	648	216	ATG	TAGATAAB,C,D,E	H
ycf47	222	74	ATG	TGAA,B,C,DTAAE	H
groEL	1587	529	ATG	TAGA,B,C,ETAAD	H
rbcL	1467	489	ATG	TAGA,BTAAC,D,E	H
psb28	357	119	ATG	TAGATAAB,C,D,E	H
psbC	1425	475	ATG	TAGA,C,D,ETAAB	L
rpl1	690	230	ATG	TGAA,B,C,DTAAE	H
ftsH	1887	629	ATG	TAAA,B,C,DTAGE	L
rpl13	435	145	ATG	TAAA,B,C,DTAGE	L
rpl19	399A,B,C,D405E	133A,B,C,D135E	ATG	TAA	L
petJ	333A,B,C,D348E	111A,B,C,D116E	ATG	TAA	H
rpoC1	1833A,B,C1836D1830E	611A,B,C612D610E	ATG	TAA	H
rpoC2	3825A,C,D,E3828B	1275A,C,D,E1276B	ATG	TAA	H
clpC	2694A,C,D,E2700B	898A,C,D,E900B	ATG	TAA	L
psaF	561A,B,E522C,D	187A,B,E174C,D	ATG	TAA	L
rpl32	210A219B,C195D168E	70A73B,C65D56E	ATG	TAA	L
ycf65	339A,B,C,E345D	113A,B,C,E115D	ATG	TAA	H
ilvB	2682A2676B2679C2685D2649E	894A892B893C895D883E	ATG	TAA	L
rpl12	402A,C,E399B,D	134A,C,E133B,D	ATG	TAA	H
rpoA	1071A,B,C,D1059E	357A,B,C,D353E	ATG	TAA	L
rpl3	609A,B,E642C,D	203A,B,E214C,D	ATG	TAA	L
tatC	789A,B,C,D807E	789A,B,C,D269E	ATG	TAGA,B,C,DTAAE	H
ccs1	1305A,B,E1140C1332D	435A,B,E380C444D	ATG	TAGA,B,ETGAC,D	H
rps18	234A,B,D,E222C	78A,B,D,E74C	ATG	TAGA,B,C,ETAAD	H
chlN	1356A,B,C,E1344D	452A,B,C,E448D	ATG	TAGA,B,C,DTAAE	L
rpl2	828A,B,D,E810C	276A,B,D,E270C	ATG	TAAA,B,D,ETAGC	L
a. S. hemiphyllum var. chinense, b. S. confusum, c. S. muticum, d. S. thunbergii, e. S. fusiforme, f. S. horneri, g. S. yezoense, h. S. fluitans, i. S. natans, j. S. vachellianum, k. S. spinuligerum, l. S. ilicifolium, m. S. polycystum, n. S. aquifolium.
A. S. hemiphyllum var. chinense, B. S. confusum, C. S. thunbergii, D. S. fusiforme, E. S. horner.
