# Supplementary material for: Organellar Genomes of Sargassum hemiphyllum var. chinense Provide Insight into the Characteristics of Phaeophyceae
Source: Int J Mol Sci. 2024 Aug 6;25(16):8584. doi: 10.3390/ijms25168584 (PMC11354929; doi:10.3390/ijms25168584)
Supplement: Supplementary file 1 [file ijms-25-08584-s001.zip › Table S4 SSRs and perfect tandem repeats of mtDNA (a) and cpDNA (b) of S. hemiphyllum var. chinense.xlsx]

## Sheet: Sheet1
SSR
SSR motifs		3		4	5		6	7	8	9	10		11	12		13	14		15	16	17		18	Total
A/T		-		-	-		-	-	-	-	-		6a11b	2a3b		3a1b	1a		-	-	-		-	12a15b
TA/AT		-		-	-		2b	2b	2b	1b	-		-	-		-	-		-	-	-		-	7b
TAT/ATA		-		-	-		1b	-	-	-	-		-	-		-	-		-	-	-		-	1b
perfect tandem repeats
NO.	Size		Copy			Percent Matches						Repeat sequence			Start			End				Score
1	15		2.4			86						CTATTTTACTTAATAG			7570			7606				54
2	15		2			100						CTTAATAGCTATTTA			7578			7607				46
3	17		2.4			83						CTTTAAAAATATTTTCA			7669			7708				50
4	17		2			100						TATTAAAAATAAATAAA			12389			12422				29
5	24		2			84						TTTTACTTTTGTTTATCCTACTGAA			40292			40338				59
6	14		2			93						TATAATACATCATAT			42693			42721				41
7	14		1.9			100						AATAATTTTTATTA			52379			52405				59
8	18		2			88						ATATAATAGTATATAAT			79152			79186				45
9	16		2.1			94						ATATAAATATATATTA			106244			106276				42
a. mtPCGs of S. hemiphyllum var. chinense, b. cpPCGs of S. hemiphyllum var. chinense.
